# Supplementary material for: Limited efficacy of APRIL CAR in patients with multiple myeloma indicate challenges in the use of natural ligands for CAR T-cell therapy
Source: J Immunother Cancer. 2023 Jun 30;11(6):e006699. doi: 10.1136/jitc-2023-006699 (PMC10314698; doi:10.1136/jitc-2023-006699)
Supplement: Supplementary data [file jitc-2023-006699supp004.csv]

	baseMean	log2FoldChange	lfcSE	pvalue	padj	SYMBOL
CAR_bb2121	1506.0702692371	-13.5745421084821	1.18692281977868	7.26321859233404e-31	5.45867193306864e-27	CAR_bb2121
ENSG00000171658	30.5178824625272	-4.72391290441537	1.48150188714667	6.48034878703229e-08	2.26525866553215e-05	NMRAL1P1
ENSG00000260727	12.4405541595541	-3.69075354313051	3.16307050407745	7.07085464276946e-06	NA	SLC7A5P1
ENSG00000177468	56.8758906053643	-2.80310633841557	0.650354782383887	2.72305626958018e-08	1.04949381507845e-05	OLIG3
ENSG00000169248	31.3601417653986	-2.65351083588335	1.00530371858659	1.79729224489035e-06	0.000355461838591406	CXCL11
ENSG00000165949	325.184146250954	-2.58304528342485	0.527728562445243	7.20437424143259e-09	3.86746247224905e-06	IFI27
ENSG00000119917	2673.75036607061	-2.56945372976565	0.527618170958447	8.49004525877118e-09	4.11657646079321e-06	IFIT3
ENSG00000171101	79.5566121344505	-2.54378053680718	0.515592098378991	7.16019782525711e-09	3.86746247224905e-06	SIGLEC17P
ENSG00000134321	3042.40637500488	-2.53827705276337	0.31015588814415	5.54156690480126e-18	2.77650973820226e-14	RSAD2
ENSG00000137868	55.5129354887124	-2.35757758525306	0.506924757104736	4.28565692950295e-08	1.53375498350854e-05	STRA6
ENSG00000041353	103.201442481573	-2.25829465695409	0.926053469948772	5.63786643262274e-06	0.000985381050566888	RAB27B
ENSG00000185745	1372.70464338607	-2.231661030837	1.0158640723671	7.56255561358776e-06	0.00124915135634986	IFIT1
ENSG00000147883	237.555678098374	-2.16028610694537	0.59175320952867	1.09684646900305e-06	0.00023893767066065	CDKN2B
ENSG00000126709	4922.84892499989	-2.1525596102926	0.289323600718993	7.46659929874634e-15	2.24460908118912e-11	IFI6
ENSG00000134326	2949.88435265392	-2.15006173667949	0.345464211857041	2.82329287361325e-11	3.2643780910216e-08	CMPK2
ENSG00000171246	700.806537764314	-1.99436891986579	0.490616603119944	5.10486275685689e-07	0.000123759987255348	NPTX1
ENSG00000137965	3001.74434686608	-1.97873987176933	0.311834351449169	1.7328604800668e-11	2.36787507962583e-08	IFI44
ENSG00000089127	3486.51777253133	-1.96316204159459	0.32381376369928	9.4583295022053e-11	8.36283239692046e-08	OAS1
ENSG00000257663	19.5431276688024	-1.92543668190663	3.05764122772118	3.74973973296849e-05	0.00461986376444667	RP11-1100L3.7
ENSG00000137959	7433.509054704	-1.91906992986816	0.624634502907684	4.68331359365916e-06	0.000848131164172178	IFI44L
ENSG00000130589	4986.67043530759	-1.91265959106501	0.289260834849995	3.35759474086051e-12	6.42804303663843e-09	HELZ2
ENSG00000187608	5497.39591817107	-1.87127304633435	0.29674532710758	2.27066478446648e-11	2.84419686460964e-08	ISG15
ENSG00000225964	53.8259737921466	-1.86925531698792	0.736330194395147	1.15033436255464e-05	0.00174653290945039	NRIR
ENSG00000147459	120.987656098471	-1.86119946688638	0.479995618444438	8.99653390424573e-07	0.000201831195693608	DOCK5
ENSG00000184979	2643.13808931432	-1.85208092270892	0.683615766184804	9.24434156107166e-06	0.00144741352087988	USP18
ENSG00000137628	3741.82997443594	-1.82621783829256	0.340147520058638	3.6167323077912e-09	2.26512930493373e-06	DDX60
ENSG00000183486	2093.67005825848	-1.82223750691468	0.301463841323029	1.02399105696217e-10	8.55089420955463e-08	MX2
ENSG00000169245	377.289052374735	-1.80970210997241	0.363555382830962	2.09919449368896e-08	8.52783579314559e-06	CXCL10
ENSG00000135114	1501.5461894644	-1.75112437387483	0.31058712400067	8.4869341432841e-10	6.07462414798587e-07	OASL
ENSG00000111331	15753.5743758613	-1.7183969711558	0.344692396458278	1.78089235612539e-08	7.43572027914466e-06	OAS3
ENSG00000138646	2274.74454648409	-1.65536506924359	0.284510337442967	2.60161649914356e-10	1.95524487993134e-07	HERC5
ENSG00000099282	59.1962445268031	-1.62979837161585	0.691475886590273	2.14272972609815e-05	0.00285020977990985	TSPAN15
ENSG00000119922	772.809152815172	-1.56070783831179	0.323998264453767	2.46281596436163e-08	9.74173335797884e-06	IFIT2
ENSG00000221866	430.869779299575	-1.55484438849439	0.329344277237982	3.62731432791077e-08	1.36305404157067e-05	PLXNA4
ENSG00000078081	964.682070952352	-1.50671608400526	0.428533898426315	2.00450947530168e-06	0.000386279255426404	LAMP3
ENSG00000185507	3558.19694278834	-1.49670319361794	0.279588037986067	1.59594676256301e-09	1.09039435400384e-06	IRF7
ENSG00000185291	144.018912147032	-1.47229596143405	0.339635731937903	1.32312319399006e-07	4.05874790384992e-05	IL3RA
ENSG00000152778	1372.91479796821	-1.41818535658302	0.322595625296132	8.82053749907112e-08	2.94625553663418e-05	IFIT5
ENSG00000196826	18.1121384318784	-1.41642573359515	2.67501904680747	6.22887366157481e-05	0.00678450724689355	CTD-2192J16.17
ENSG00000196141	1216.57308752794	-1.41633525734387	0.334771865899345	1.67470166723514e-07	4.84085399234835e-05	SPATS2L
ENSG00000160789	4323.90772001306	-1.41281631833508	0.250192908935124	2.25807666891906e-10	1.78637633739591e-07	LMNA
ENSG00000225151	339.413493479482	-1.41229129275641	0.285746547069663	7.98434031969936e-09	4.0004206448467e-06	GOLGA2P7
ENSG00000055332	5110.67552463159	-1.31989555659617	0.342787216652369	5.27056552248761e-07	0.000125749000584938	EIF2AK2
ENSG00000160932	10795.3820591214	-1.31872669028554	0.226386601528298	4.75533728022758e-11	5.10553390422149e-08	LY6E
ENSG00000115414	83.4522547366027	-1.29399566115585	1.05084831652725	0.000126264775791839	0.0120119357273869	FN1
ENSG00000132530	8008.37307628691	-1.28456015540643	0.309929372700132	1.59531429572712e-07	4.70179787824987e-05	XAF1
ENSG00000008516	1314.97486980532	-1.27780973598683	0.359014389517662	1.30437469878246e-06	0.0002723063346861	MMP25
ENSG00000124256	209.208323226279	-1.2641234795085	0.353247942990663	1.20007081829147e-06	0.000254060062954072	ZBP1
ENSG00000138642	2139.6368925001	-1.21956417842597	0.3158285857434	4.10841375514628e-07	0.00010466706297221	HERC6
ENSG00000163751	30.3922307407742	-1.21631706459538	0.94547426273803	0.000161089234760836	0.0141828100901601	CPA3
ENSG00000009830	196.092465929689	-1.21366222442397	0.49595750827256	2.43282887749753e-05	0.00320770621558468	POMT2
ENSG00000106952	2836.559029483	-1.1933648826667	0.157734084255396	1.62110031247456e-16	6.09168969920129e-13	TNFSF8
ENSG00000185215	560.406121194953	-1.18747504373571	0.471003817004133	2.08008283481872e-05	0.00281673199010452	TNFAIP2
ENSG00000116514	2416.91066944911	-1.18711033719033	0.288998077825318	1.4516774181032e-07	4.36403265430183e-05	RNF19B
ENSG00000108771	1483.89602025139	-1.17921562906527	0.337683295019681	1.4361204062989e-06	0.000295703093521627	DHX58
ENSG00000157601	15536.4562376143	-1.1624075140027	0.862498029900766	0.000178930349896504	0.0152215845414513	MX1
ENSG00000025708	5921.43700568089	-1.11441352979833	0.200072092437301	7.51067098085928e-11	7.52619303421973e-08	TYMP
ENSG00000146192	182.238748557204	-1.11097315529365	0.51569634660285	4.87150541916582e-05	0.00558958763018942	FGD2
ENSG00000188313	2502.85121152522	-1.11040400800137	0.322837300298962	1.63684603554352e-06	0.000332478821084523	PLSCR1
ENSG00000181381	1998.87275218947	-1.11017120527723	0.313828128793785	1.17126971989584e-06	0.000251505073710777	DDX60L
ENSG00000068079	2238.63294856689	-1.10422276891741	0.259769539675698	6.81289205425363e-08	2.32737682880651e-05	IFI35
ENSG00000260912	33.8133934799175	-1.10296992350761	0.802283203138792	0.000198548535959882	0.0162291850339358	RP11-363E7.4
ENSG00000185697	468.631572945478	-1.04346568617397	0.221701820237205	7.5233163719289e-09	3.8994127029815e-06	MYBL1
ENSG00000196517	80.6511790092011	-1.03816251368359	0.858077557810668	0.000268684220660214	0.0194950092891967	SLC6A9
ENSG00000139679	1188.53814187825	-1.02671757710213	0.391935583686455	1.79518260614022e-05	0.00252181212643866	LPAR6
ENSG00000128965	200.229534675555	-1.0130198129367	0.658013336073951	0.000182165560083131	0.015296818623517	CHAC1
ENSG00000177409	8022.54277327892	-1.00813618536068	0.252269477322992	2.05770698889976e-07	5.62352613639133e-05	SAMD9L
ENSG00000121653	33.562912698879	-1.00798327561423	1.12458597725245	0.000221155032537147	0.0171349551240508	MAPK8IP1
ENSG00000106366	155.922953451443	-0.98891297822892	0.718769389590145	0.00024821647320299	0.0185618995458415	SERPINE1
ENSG00000147889	683.858441602276	-0.986276848981554	0.357308597318363	1.31158135952424e-05	0.0019327822955891	CDKN2A
ENSG00000228203	349.175129295771	-0.977578744938208	0.47489246267384	6.87105462240825e-05	0.00743013108125312	RNF144A-AS1
ENSG00000177989	631.871419686737	-0.970083661979706	0.266773058517992	8.94685963341542e-07	0.000201831195693608	ODF3B
ENSG00000181019	689.456956711887	-0.966269609567952	0.360782359105354	1.66344053746818e-05	0.00238125473511278	NQO1
ENSG00000128165	190.8018452945	-0.966158599412036	0.402550842978315	3.26357764269808e-05	0.0040879029622829	ADM2
ENSG00000174307	563.988429931287	-0.960753834046941	0.595952269357955	0.000173158714266387	0.0148728493379318	PHLDA3
ENSG00000115267	2979.37009646309	-0.950941495878557	0.199194127293337	6.23997820449765e-09	3.74335570330156e-06	IFIH1
ENSG00000197238	42.8959971770712	-0.947654868116499	0.822574694293752	0.000354106113129743	0.0234474404689567	HIST1H4J
ENSG00000111335	10544.6416554778	-0.945048584709529	0.226248563990758	1.07968754030398e-07	3.45293264219344e-05	OAS2
ENSG00000196116	686.838625209168	-0.919769899174129	0.236558288309002	3.90039188988324e-07	0.000101080673270405	TDRD7
ENSG00000171649	361.776076877745	-0.90285403221096	0.259452314327744	1.832035739383e-06	0.000357627651930726	ZIK1
ENSG00000124334	903.514033449123	-0.900574003287709	0.463438567406651	9.84787037405747e-05	0.00980287017168595	IL9R
ENSG00000176884	22.279139424272	-0.884926189432456	1.12560919644931	0.000269773264064461	0.0194950092891967	GRIN1
ENSG00000189367	148.515365253207	-0.88069259209787	0.424500283845424	7.7488797626599e-05	0.00820235293750289	KIAA0408
ENSG00000107201	2092.34940365052	-0.878886862161453	0.24880682958558	1.66097226946958e-06	0.000332880989098631	DDX58
ENSG00000196876	49.1094153586076	-0.878320327449593	0.934975399631115	0.000434058024749078	0.027652815016041	SCN8A
ENSG00000248323	89.6887938118265	-0.86022027280341	0.527816680322732	0.000198667423740549	0.0162291850339358	LUCAT1
ENSG00000176658	181.048004316455	-0.853932367090624	0.580537348536625	0.000271315062291629	0.01951261579572	MYO1D
ENSG00000033327	604.451048455503	-0.845554115301129	0.278444235132728	8.47316365961664e-06	0.00134063287334419	GAB2
ENSG00000180611	499.030053794794	-0.841511685415343	0.416833811271349	9.4431046292507e-05	0.00946262037881782	MB21D2
ENSG00000268916	58.6044337488902	-0.811498354201394	0.868128244802156	0.000562672320688096	0.0322069264571944	CSAG3
ENSG00000067082	4887.80696132029	-0.806738362554702	0.169739783734683	1.59385074453571e-08	7.04622662974009e-06	KLF6
ENSG00000260342	31.5056312322566	-0.805683678166613	1.00675813331581	0.000436013382928728	0.027652815016041	RP11-1035H13.3
ENSG00000119669	2132.19561888632	-0.798245792089131	0.201029333430318	5.05121636916288e-07	0.000123759987255348	IRF2BPL
ENSG00000090104	2438.25458769805	-0.796151684938126	0.127192263844275	3.42121910006702e-12	6.42804303663843e-09	RGS1
ENSG00000163840	5805.90438550569	-0.793304393691766	0.17260869076365	3.72458420370937e-08	1.36546890648672e-05	DTX3L
ENSG00000198133	285.972988399645	-0.792010474956609	0.321160077890705	4.1094119129187e-05	0.00486366696559693	TMEM229B
ENSG00000090554	2451.69375882317	-0.785154012059082	0.151744851959183	2.24510585253453e-09	1.46722548128028e-06	FLT3LG
ENSG00000138496	4964.96523742302	-0.767935732528477	0.195951623724958	7.38652255221956e-07	0.000173479407003769	PARP9
ENSG00000279296	103.480581426508	-0.756164108996874	0.590011872968775	0.000468238655343983	0.0284943126658923	RP11-609D21.3
ENSG00000205089	282.996266931154	-0.745943323735094	0.619795388906736	0.000544984341694315	0.0316547032741301	CCNI2
ENSG00000151012	245.488584497363	-0.737760683600562	0.5565227326048	0.000454449961970925	0.028410713278265	SLC7A11
ENSG00000121858	6930.85661054008	-0.735377259936691	0.336706880946885	8.99423843547372e-05	0.00919676176351058	TNFSF10
ENSG00000114737	7383.53506048366	-0.732454707955559	0.378007091798088	0.000148135775375217	0.0134134267449692	CISH
ENSG00000185340	172.64202932177	-0.730259439938972	0.646327354450366	0.000633266682518305	0.034487795307727	GAS2L1
ENSG00000164674	1197.10379815078	-0.722340895378869	0.352492025632956	0.000123006731157019	0.0117765234141475	SYTL3
ENSG00000205413	4167.16042457355	-0.707194151796955	0.191669385604883	2.34126519556022e-06	0.000445462748790705	SAMD9
ENSG00000127946	213.193525228121	-0.704417968093632	0.381758937184537	0.000193307277859451	0.0160530480304166	HIP1
ENSG00000168781	694.777218457496	-0.694109364368203	0.357010646329946	0.000165899639385289	0.0144140894774582	PPIP5K1
ENSG00000069702	620.447488976817	-0.693351914870346	0.227646340688483	1.5502249040139e-05	0.00224052216656086	TGFBR3
ENSG00000130303	4177.07407062568	-0.68940034925754	0.172532348102459	9.31323094141342e-07	0.000205863491588802	BST2
ENSG00000151692	3021.21356908493	-0.685719520734087	0.163237856886021	4.48697678580387e-07	0.00011240624677903	RNF144A
ENSG00000214826	278.85974094654	-0.68475176585097	0.336708526626517	0.000144564565728526	0.0132496950455212	DDX12P
ENSG00000136161	470.076560805924	-0.68199801938092	0.533236861361279	0.000570716071986472	0.0322069264571944	RCBTB2
ENSG00000010704	124.501553004045	-0.677486020084461	0.471462399884275	0.000441430814656631	0.027878767122285	HFE
ENSG00000167996	24797.4083550555	-0.675613930221236	0.165943877103907	7.76397830302536e-07	0.00017953901211196	FTH1
ENSG00000105327	703.081895645484	-0.671181023618842	0.233158150251792	2.57190573174034e-05	0.00333261336670596	BBC3
ENSG00000101400	283.982365956442	-0.669417319565769	0.252828239913274	4.37762602946459e-05	0.00510078270146374	SNTA1
ENSG00000158856	697.528958219327	-0.667115321648972	0.246746101080061	3.90707529309234e-05	0.00466089275638658	DMTN
ENSG00000116663	700.671787989748	-0.658107941122827	0.297683879535147	0.000113603222016103	0.0109459617315643	FBXO6
ENSG00000138166	1758.779886017	-0.656721923617799	0.287876547427316	9.93569545139099e-05	0.00982522620591171	DUSP5
ENSG00000087088	4981.39609004505	-0.656101015885386	0.147871278417618	2.1690494743738e-07	5.82196118737726e-05	BAX
ENSG00000162105	18.8880292057383	-0.655597062041462	1.25041606361013	0.000266060792868815	0.0194950092891967	SHANK2
ENSG00000197121	1647.8420704807	-0.655081759352288	0.308250334301497	0.000135852932616245	0.0126832635413341	PGAP1
ENSG00000130766	747.240932851476	-0.644266023243011	0.334400431620489	0.000206230358388844	0.0166658522416275	SESN2
ENSG00000067113	596.658011224072	-0.643723357861235	0.343114296501703	0.000226756761903573	0.0173014258282874	PLPP1
ENSG00000254681	2624.71465104175	-0.641558686990521	0.252293114679694	6.18781045541397e-05	0.00678450724689355	PKD1P5
ENSG00000091513	37.0082629938833	-0.635894181478401	1.1064194997502	0.000371465033278139	0.0244889952421215	TF
ENSG00000031081	1184.05092741801	-0.633543635940817	0.29322712893482	0.000138594866496768	0.012780487351613	ARHGAP31
ENSG00000121060	4187.3036515373	-0.631988280458553	0.168090675872988	2.84795054979655e-06	0.000535094308924899	TRIM25
ENSG00000125384	1508.3377665363	-0.631642218240948	0.301264003463483	0.00015789723316518	0.0141828100901601	PTGER2
ENSG00000173166	80.6599155793737	-0.631278812675586	0.671757887084961	0.00106331611621445	0.0474882009716357	RAPH1
ENSG00000132274	10553.6592800895	-0.627485503126117	0.138990810595426	1.9080393708948e-07	5.31106292294811e-05	TRIM22
ENSG00000183943	7194.39837498743	-0.622216815189456	0.176093351073975	5.89499181324544e-06	0.00100570698218242	PRKX
ENSG00000162783	4763.68464994821	-0.6219222188083	0.120436610801698	1.02604428870683e-08	4.81952240736011e-06	IER5
ENSG00000137193	10635.8246043157	-0.619939483813404	0.175031660167958	5.81379785405479e-06	0.00100445052349767	PIM1
ENSG00000135916	2401.92026628442	-0.61857304592028	0.255100691909177	8.73890421352627e-05	0.00903404158640491	ITM2C
ENSG00000197321	426.598023440649	-0.616104904525884	0.261688928252574	0.000101926672073925	0.00994844031131925	SVIL
ENSG00000213347	1036.72201107605	-0.615943032254968	0.255547530295833	9.10549501099836e-05	0.00924761456150786	MXD3
ENSG00000221963	6254.2712033945	-0.612564617428027	0.137894338341427	2.79498382656981e-07	7.37042138546856e-05	APOL6
ENSG00000162337	909.324061276982	-0.609082659670393	0.30861151977684	0.000218524192100536	0.0171237133654797	LRP5
ENSG00000148053	271.017809497602	-0.608411591396652	0.393515246959711	0.000464299185641994	0.0284943126658923	NTRK2
ENSG00000087086	20531.543957869	-0.606931486403963	0.129155374935888	9.91619735933027e-08	3.24022527191507e-05	FTL
ENSG00000176485	359.283978055252	-0.601288442720083	0.333795892748744	0.000308031785687144	0.0214295599866502	PLA2G16
ENSG00000002549	5940.03147941083	-0.596817053028855	0.380096493698485	0.000466860492995693	0.0284943126658923	LAP3
ENSG00000013573	2168.22904114447	-0.595835769476565	0.261947762689661	0.000130457412481315	0.0122556585437916	DDX11
ENSG00000110848	1446.70992153505	-0.595163241289811	0.218458312528903	5.09451495511662e-05	0.00571460106644462	CD69
ENSG00000160233	234.894586466755	-0.594086890160395	0.34918133501933	0.000377940402605562	0.0248070838059572	LRRC3
ENSG00000127586	1394.47732616796	-0.593713120032733	0.35417354175767	0.000395134837101618	0.0257111330583308	CHTF18
ENSG00000198947	551.139205459144	-0.591880308403126	0.621752172768866	0.00120585243492286	0.0523848784662587	DMD
ENSG00000185885	11251.6353172945	-0.585667429833693	0.162499858191544	5.59503567722766e-06	0.000985381050566888	IFITM1
ENSG00000162104	281.845093910136	-0.582115933944047	0.320585041137043	0.000326206702946718	0.0220865448287933	ADCY9
ENSG00000168016	3364.26379599773	-0.581761648965728	0.239461065322846	0.000101412846139532	0.00994844031131925	TRANK1
ENSG00000106012	476.739956657721	-0.574252715968069	0.27921648076742	0.000218225868471297	0.0171237133654797	IQCE
ENSG00000160796	6097.47791195177	-0.572331309754058	0.124655677037751	1.85937863118013e-07	5.27326796325821e-05	NBEAL2
ENSG00000136147	1607.37572817982	-0.570784084768342	0.190907582586551	3.02765076336737e-05	0.00385666259526907	PHF11
ENSG00000161513	928.546989180001	-0.552181775613565	0.352631952710018	0.000569355816503783	0.0322069264571944	FDXR
ENSG00000086065	1979.755524466	-0.550510003317322	0.268639118004106	0.000246181704781198	0.018501786022831	CHMP5
ENSG00000137752	922.700497612945	-0.543651574606823	0.18531648844505	3.80253718483172e-05	0.00463610242292436	CASP1
ENSG00000114554	764.094763034381	-0.543464579825661	0.254551027559829	0.000215663969706525	0.0171237133654797	PLXNA1
ENSG00000184014	3753.63403864685	-0.541855392791133	0.170829995704218	2.1058216669401e-05	0.00282612548890863	DENND5A
ENSG00000111252	2922.47371303236	-0.535098861849031	0.264681493647515	0.000278059424354404	0.0198081099880145	SH2B3
ENSG00000116717	836.785094140826	-0.531005298631854	0.377462863633906	0.000805936347744079	0.0412041810984396	GADD45A
ENSG00000184164	1809.72452376952	-0.529782237485423	0.138988362035146	3.45275792423466e-06	0.000632907370233795	CRELD2
ENSG00000102921	3179.4497118189	-0.529205335175169	0.163647052661089	1.84658132915862e-05	0.00254641871179663	N4BP1
ENSG00000141837	73.9536275147416	-0.528611489912991	0.664001155528879	0.0017026939410338	0.0661322806916772	CACNA1A
ENSG00000138061	1603.3419648183	-0.52438658212254	0.243447376919164	0.000225858967961086	0.0173014258282874	CYP1B1
ENSG00000128408	88.4423586970422	-0.521274624351948	0.589585371171575	0.00168229205613969	0.0659110942983541	RIBC2
ENSG00000163644	2602.94540077768	-0.51835882181672	0.22900887715231	0.000185700991705015	0.0155070644795449	PPM1K
ENSG00000137267	193.383825100787	-0.514185468360337	0.510559633438427	0.00151769811293404	0.0626717591634931	TUBB2A
ENSG00000069869	422.839642832709	-0.513680429707877	0.254721392295775	0.000309374926292535	0.0214295599866502	NEDD4
ENSG00000095794	1646.49496519488	-0.512602957510168	0.306108013428913	0.000574937684650486	0.0322458520073935	CREM
ENSG00000173715	184.253788855177	-0.511797185863955	0.380870145142643	0.000969129101109298	0.0455065956925622	C11orf80
ENSG00000198223	24.5973434712535	-0.506738731477754	0.7552478979221	0.00164237741627464	0.0650583707865628	CSF2RA
ENSG00000100784	1018.56078500976	-0.505714985336427	0.250437490111803	0.000319016707212617	0.0218243297060129	RPS6KA5
ENSG00000004777	868.937392062555	-0.502768184372258	0.19724763749123	0.000105952892934497	0.0102746963464414	ARHGAP33
ENSG00000178685	5861.40319792255	-0.49986284843137	0.219581292616126	0.000194405683112899	0.0160555594663186	PARP10
ENSG00000146425	926.750544249585	-0.495241861671298	0.242849432820497	0.000321433797177891	0.0218618615628094	DYNLT1
ENSG00000173193	6074.03133716425	-0.493807877472055	0.26205694530694	0.000435177849617427	0.027652815016041	PARP14
ENSG00000198453	182.037701176533	-0.490113789820194	0.425383467973605	0.00140281067166688	0.0592293460837775	ZNF568
ENSG00000120889	1463.89595810932	-0.489012347338656	0.237769214527449	0.000319066554734904	0.0218243297060129	TNFRSF10B
ENSG00000267519	288.946959692731	-0.487925548931981	0.327576328178539	0.000878341621371265	0.0430044068756726	MIR24-2
ENSG00000174996	1725.37419385416	-0.4869336229833	0.223530299426641	0.000251041213492504	0.0186802003960684	KLC2
ENSG00000056736	113.544852916226	-0.486711119561538	0.508395074834263	0.00180974474103157	0.0686926090970845	IL17RB
ENSG00000167720	294.226906295894	-0.48639913586769	0.27123825512567	0.000532769276255607	0.0313315515423057	SRR
ENSG00000204482	971.290944056397	-0.482052282886016	0.293475709800828	0.000707857855829552	0.0371028984263689	LST1
ENSG00000228526	164.104865758675	-0.480799217482504	0.462283968012387	0.00168856826987791	0.0659110942983541	MIR34A
ENSG00000122643	1037.37562847021	-0.479784089636303	0.269843576576613	0.000565710762640734	0.0322069264571944	NT5C3A
ENSG00000185262	6844.84632113909	-0.477312037394193	0.222977872868546	0.0002820678907985	0.0199988795593974	UBALD2
ENSG00000100258	2844.89840881283	-0.477047833187556	0.123649958187286	2.96298213403898e-06	0.000549834376009135	LMF2
ENSG00000166484	550.403490685309	-0.476500495523679	0.198870273206951	0.00016229414779506	0.0141828100901601	MAPK7
ENSG00000105726	2431.05891613469	-0.475523569294369	0.154248377249444	2.97691156023221e-05	0.00382444082579917	ATP13A1
ENSG00000128590	417.10301700763	-0.473629553697951	0.283999499593944	0.000708438017987352	0.0371028984263689	DNAJB9
ENSG00000141577	688.030204861388	-0.473048359650656	0.25361666249934	0.00049754344418021	0.0297951215516842	CEP131
ENSG00000137731	328.059656587209	-0.47088330582354	0.407141244786672	0.00153317882552623	0.0627845180632111	FXYD2
ENSG00000206077	30.5453401103846	-0.470755248336999	0.763565350566503	0.00171960010410035	0.0664455248450703	ZDHHC11B
ENSG00000059728	667.496115036322	-0.466272131024534	0.322706095150544	0.00105501878326682	0.0474790039858792	MXD1
ENSG00000130487	1390.99510966771	-0.462126976063704	0.295785698629988	0.000897672248484137	0.0432756800734515	KLHDC7B
ENSG00000169683	983.01965105874	-0.460693280416713	0.190380330811115	0.000160711951315088	0.0141828100901601	LRRC45
ENSG00000166446	2050.63625779948	-0.459285187939226	0.401848779291041	0.001655812533706	0.065324194735262	CDYL2
ENSG00000143797	174.598535819202	-0.456972269621894	0.520257259444459	0.00224563409939786	0.0768886700411145	MBOAT2
ENSG00000145740	1368.91616516427	-0.456442568555317	0.22924213882459	0.000418279390841383	0.0269835086855658	SLC30A5
ENSG00000172375	1220.73899140805	-0.45349675979881	0.170965909311523	9.29024154731727e-05	0.00937192085219636	C2CD2L
ENSG00000178852	30.8315333485794	-0.451897569121082	0.752226701251917	0.00184981372378884	0.0691655474683335	EFCAB13
ENSG00000137941	45.743434419928	-0.451626585179809	0.68095559629695	0.00230078611251861	0.0782423440209666	TTLL7
ENSG00000168386	82.340739367671	-0.451173237433819	0.580945006602101	0.00246649981046528	0.0820220324139461	FILIP1L
ENSG00000186827	2830.51595121465	-0.448681277688802	0.273412259188821	0.000844980434216508	0.0419171647086084	TNFRSF4
ENSG00000080546	723.225619073395	-0.446673564260334	0.184788103176733	0.000167396761886056	0.0144605788960305	SESN1
ENSG00000076356	69.9289387649378	-0.441801926872705	0.740536191731062	0.00196940730384106	0.0718499057864926	PLXNA2
ENSG00000181026	1998.80639444954	-0.440925589714226	0.3147835618641	0.00129817776320336	0.0559109167871338	AEN
ENSG00000054148	1654.41431712614	-0.44036585827478	0.180614028968518	0.000161364271034509	0.0141828100901601	PHPT1
ENSG00000167995	30.8263269561915	-0.43937221963257	0.659487239211869	0.00250074856575552	0.0824314730084895	BEST1
ENSG00000259479	131.302287625013	-0.435891240028516	0.413919423979949	0.00208594686239276	0.0739478002090226	SORD2P
ENSG00000197253	21.5697292343243	-0.43551851753499	0.861034621277057	0.00103412004538344	0.0470095827165122	TPSB2
ENSG00000115904	8390.01612765986	-0.435181749083625	0.26011539538351	0.00085680242608203	0.0422249090702918	SOS1
ENSG00000128228	1470.13166966878	-0.434260553237357	0.219933524022914	0.000474269137257567	0.0287449169440262	SDF2L1
ENSG00000140995	627.710603077346	-0.431905838306346	0.196250958314765	0.000289412243307577	0.020356267809786	DEF8
ENSG00000171791	4372.80288644472	-0.431699566103457	0.127979556991617	1.23789463064486e-05	0.00186067941932229	BCL2
ENSG00000172183	2911.58857120307	-0.421468820148831	0.340957190772197	0.00182525633099954	0.0690684474938789	ISG20
ENSG00000175550	5617.8255081304	-0.420478080282193	0.169080210484546	0.00014779401193332	0.0134134267449692	DRAP1
ENSG00000100298	563.316189725835	-0.417923802511925	0.259288087331898	0.00104827803713117	0.0473173188472029	APOBEC3H
ENSG00000026025	47614.6391369046	-0.417816783946861	0.179277230933763	0.000219870712496679	0.0171237133654797	VIM
ENSG00000170113	786.011721382465	-0.416066687130216	0.254023258985948	0.00100961094376722	0.0465504972262731	NIPA1
ENSG00000114166	2579.85248827641	-0.414580336765223	0.19131204304058	0.000329174277085943	0.0221875271698601	KAT2B
ENSG00000133106	3678.84112098552	-0.408478831723621	0.274518506495177	0.00136898188222654	0.0581275894682122	EPSTI1
ENSG00000136514	456.895142666801	-0.406485599338551	0.312883525941957	0.0018423064268242	0.0690684474938789	RTP4
ENSG00000263276	25.3373137725245	-0.405863325524906	0.598866245142605	0.00311995318307265	0.0936048229436426	RP11-96D1.10
ENSG00000108106	5500.07478561771	-0.401129115678608	0.351255601095318	0.00231769701520558	0.0784623960260248	UBE2S
ENSG00000171105	86.6672612259558	-0.400472892434223	0.740617106554872	0.00202762861995634	0.0730870162747331	INSR
ENSG00000172216	1448.06374977928	-0.397699290306376	0.227900138287833	0.000898277704937587	0.0432756800734515	CEBPB
ENSG00000101347	8310.22459569482	-0.397588278367232	0.144292478056322	7.19823050500229e-05	0.00767351792345315	SAMHD1
ENSG00000162086	722.372549662961	-0.395504986176823	0.231507327986172	0.000978258705568808	0.0456652378987725	ZNF75A
ENSG00000109103	2123.46453030368	-0.394768180764148	0.138057272841622	5.31167417612361e-05	0.00591405737343066	UNC119
ENSG00000227507	28444.2968164385	-0.392189927351031	0.197129049989125	0.000535706789060779	0.0313315515423057	LTB
ENSG00000084628	17.6346796780834	-0.392020728008398	0.855123895692822	0.00103520536751816	0.0470095827165122	NKAIN1
ENSG00000225872	37.5175313831247	-0.391438631037026	0.529836525375969	0.00343907298382783	0.0994090500383003	LINC01529
ENSG00000061938	4413.00846937066	-0.391121738470188	0.178966778808151	0.000333984009762324	0.0224112216550781	TNK2
ENSG00000175197	229.431347588372	-0.391043875914064	0.283608324971749	0.00180929259682493	0.0686926090970845	DDIT3
ENSG00000197935	18.0317471819862	-0.390584880280706	0.648080396703442	0.00304717921950272	0.0934593073946507	ZNF311
ENSG00000173821	26759.5435647951	-0.390221181981668	0.171565644491706	0.000266804979109547	0.0194950092891967	RNF213
ENSG00000185189	429.122019715286	-0.388880202024357	0.34925050899015	0.0025874969273883	0.0845492745990728	NRBP2
ENSG00000110057	532.475278050217	-0.387839682817228	0.261896936366872	0.00156330548782885	0.0631959708142397	UNC93B1
ENSG00000130813	2461.14046686093	-0.387104607639675	0.202736903623663	0.000656745955428592	0.0352555302001684	C19orf66
ENSG00000141682	1641.58752395358	-0.385047968234815	0.347099931314213	0.00266514009943909	0.0859785678278903	PMAIP1
ENSG00000173486	734.357251994304	-0.383428299640124	0.205163286382856	0.000730541133063866	0.0379957223912906	FKBP2
ENSG00000155363	2956.25897806436	-0.383219992717605	0.211213513496975	0.000826284692686729	0.0415380776447299	MOV10
ENSG00000015475	421.571771854372	-0.380462704448096	0.251999196364627	0.00155112544943568	0.0631544535961244	BID
ENSG00000155962	88.5751920149676	-0.380200990797275	0.601338007303351	0.00350821937512702	0.100826090683622	CLIC2
ENSG00000113525	28.8849080773815	-0.379092216261418	0.5751914265096	0.00364439026995287	0.103747784370571	IL5
ENSG00000106615	1579.76824216864	-0.378511901780055	0.191733264293888	0.000581310304908382	0.0324820639147877	RHEB
ENSG00000166900	749.549845387266	-0.377859228584378	0.346696756226924	0.002853454417543	0.0893547361460184	STX3
ENSG00000149636	932.346902717378	-0.377379820185228	0.21281491078043	0.000927645511944571	0.0441248091456926	DSN1
ENSG00000170581	5075.27851818583	-0.373574909251601	0.221145500186057	0.00113144778228413	0.0495062630819815	STAT2
ENSG00000165233	873.523281043589	-0.372779373751011	0.213210172387132	0.000999844937066935	0.0462420592278557	CARD19
ENSG00000099849	736.142121903833	-0.372759943953301	0.197984130618204	0.000736869094940313	0.0381926874691305	RASSF7
ENSG00000136603	618.234037870159	-0.372562570495702	0.235133229137901	0.00140833894919427	0.059296198166216	SKIL
ENSG00000149534	15.994170129359	-0.372385549276733	0.784390260092661	0.0015022642412153	0.0622053272994689	MS4A2
ENSG00000101412	3597.42073834399	-0.371539541437575	0.25062262974086	0.00171607076791522	0.0664455248450703	E2F1
ENSG00000261832	20.9205266238233	-0.370732871714848	0.784433591598514	0.00149811696312262	0.0622049615267849	RP11-435I10.4
ENSG00000117586	1781.60563522761	-0.36412528131891	0.294547195747272	0.00264525981007873	0.085876674309489	TNFSF4
ENSG00000124762	3313.24125444446	-0.362365882057129	0.510455650423127	0.00412066942446961	0.112409767911439	CDKN1A
ENSG00000164074	649.971193589063	-0.359074084940623	0.25355923779157	0.00207998917550697	0.0739118055218889	ABHD18
ENSG00000173846	1281.46288536677	-0.358608741053342	0.299708097394623	0.00289185720543716	0.0896237229998474	PLK3
ENSG00000109501	104.332160258247	-0.358580154630012	0.441455818115525	0.00406588554632878	0.111726372297747	WFS1
ENSG00000112576	8890.67829856569	-0.358445423791051	0.177679195203279	0.00055505756493647	0.0320887317636926	CCND3
ENSG00000261884	443.05197804499	-0.352277098817755	0.318390342238601	0.00335462214648865	0.098291082814563	CTC-479C5.12
ENSG00000136213	1457.72548384014	-0.35104377335764	0.271697602792647	0.00267699885193618	0.0859785678278903	CHST12
ENSG00000197852	151.016559670448	-0.348789214122915	0.444882184942617	0.00439872274086529	0.116814843671283	FAM212B
ENSG00000254858	434.567116880398	-0.347363360471415	0.28911259708492	0.00311359304285252	0.0936048229436426	MPV17L2
ENSG00000121380	149.562550785972	-0.346041441568644	0.424578783693894	0.00441124196082785	0.116940701786955	BCL2L14
ENSG00000186806	73.4734616235778	-0.345462387536314	0.52277712526551	0.00457031520329237	0.119057899169303	VSIG10L
ENSG00000102003	130.820303384058	-0.345259872086924	0.378803894255455	0.00417695074052794	0.113328062420353	SYP
ENSG00000040933	4134.6671859155	-0.338723066290441	0.190994641594023	0.0010922949867187	0.0485748104892566	INPP4A
ENSG00000087074	1225.18388438316	-0.337771462024112	0.214887163869876	0.0017404336643237	0.0669065432441166	PPP1R15A
ENSG00000129355	1507.70028277009	-0.33691391884277	0.248175835942747	0.00265123006393513	0.0858849980409675	CDKN2D
ENSG00000221829	1370.79893358462	-0.336309891044408	0.303882830797885	0.0037758801992243	0.106084589298206	FANCG
ENSG00000196684	1695.27609256504	-0.335800603131295	0.247323038478469	0.00266993371531977	0.0859785678278903	HSH2D
ENSG00000067066	6910.78194743182	-0.335652797385516	0.200561172573473	0.00140251178254947	0.0592293460837775	SP100
ENSG00000075702	1363.20426765475	-0.333931689377303	0.293075326669721	0.00370776502440664	0.105153615248785	WDR62
ENSG00000277511	70.8910638839796	-0.333837056661825	0.41286766976132	0.00481736539462048	0.123777468797505	CTD-2095E4.5
ENSG00000125726	1048.72751101241	-0.333146947579206	0.27293314321148	0.00336535645075641	0.0984137603333065	CD70
ENSG00000134574	2654.48517717901	-0.332843072461471	0.185479204149246	0.00106269324202413	0.0474882009716357	DDB2
ENSG00000169203	599.583485853624	-0.33279453933807	0.259620450423985	0.00308496527377807	0.0936048229436426	RP11-231C14.4
ENSG00000106070	74.3160394982071	-0.332465497312462	0.456828291565953	0.00501158710033144	0.126362285401343	GRB10
ENSG00000129667	938.116305444919	-0.332131353193284	0.254674677366893	0.00299225910130709	0.0921652593273501	RHBDF2
ENSG00000196123	505.573766898439	-0.332024479058648	0.289808308787315	0.00373437155006861	0.105510035280228	KIAA0895L
ENSG00000170955	1057.7082987838	-0.329291186857701	0.240892966132976	0.00274211846061188	0.0871107176269234	PRKCDBP
ENSG00000081320	13960.4056693267	-0.325561307994783	0.16142390391213	0.000609104979803149	0.0335364723495279	STK17B
ENSG00000136861	2659.63139283561	-0.325263307383672	0.165710829071283	0.000706034904866388	0.0371028984263689	CDK5RAP2
ENSG00000172005	4675.38168597971	-0.32351987024845	0.21505181283116	0.00217353055898218	0.0754511266329356	MAL
ENSG00000162614	196.185217617832	-0.321627842676611	0.503746792385761	0.00536222956606196	0.132328928837456	NEXN
ENSG00000164402	1410.73768765391	-0.321547351070305	0.256354625631639	0.00348697576459185	0.100407533941724	SEPT8
ENSG00000205643	244.394617283676	-0.320047248199161	0.239338884227072	0.00307406059143814	0.0936048229436426	CDPF1
ENSG00000138760	305.270307876256	-0.319976238095716	0.329999677709294	0.00485355924131147	0.124205783366686	SCARB2
ENSG00000135540	27.4130746054938	-0.319965132541547	0.653281203600067	0.00333706112284418	0.0981592284490624	NHSL1
ENSG00000234127	2895.32191797344	-0.319548472533604	0.20352478944491	0.00192573564208658	0.0709605527333868	TRIM26
ENSG00000162772	508.223907569044	-0.318660879748396	0.407078113322035	0.00544121985725042	0.133203543443536	ATF3
ENSG00000137310	3763.48422168917	-0.318588542604761	0.269355522459188	0.0039490777489564	0.109517689381114	TCF19
ENSG00000126391	2260.74161004072	-0.317681414163094	0.192582302274408	0.00161752591923921	0.0648347522455587	FRMD8
ENSG00000152117	846.210456488382	-0.317244282246	0.19168911163552	0.0016002372605412	0.0643132787785956	AC093838.4
ENSG00000267648	22.3096619940117	-0.316185316272968	0.554141443075458	0.00513292892094193	0.128374466906286	RP11-686D22.3
ENSG00000132781	754.872932243898	-0.315348267161714	0.197958408834389	0.00186890732946799	0.0695335298743399	MUTYH
ENSG00000137198	72.0128911586251	-0.313882798735525	0.521494646349427	0.00551464900204762	0.134127328721323	GMPR
ENSG00000140464	3753.31865802899	-0.313166968378082	0.227228360121339	0.00298515477413295	0.0921632670032715	PML
ENSG00000177156	5628.6846466525	-0.310390413691719	0.18697552309887	0.00163471366681682	0.0650583707865628	TALDO1
ENSG00000155307	3132.67167247585	-0.309290377837381	0.187488610666847	0.00168571888133546	0.0659110942983541	SAMSN1
ENSG00000137200	3240.67463478081	-0.309090408651831	0.170044726927257	0.0011022835440795	0.0488744069352771	CMTR1
ENSG00000239697	1930.01866085826	-0.308701287351538	0.148916611024511	0.000545443959018009	0.0316547032741301	TNFSF12
ENSG00000103966	2669.48619032669	-0.307415393704395	0.247266844758702	0.00393429273504096	0.109309342144918	EHD4
ENSG00000003400	1002.20412100333	-0.307408022600927	0.207885670729064	0.00252225327748575	0.082958400468027	CASP10
ENSG00000106605	886.11730488422	-0.304486616327379	0.165673652801623	0.00106470119935076	0.0474882009716357	BLVRA
ENSG00000107968	892.808558807791	-0.302639393489125	0.296153040830548	0.00537027786513525	0.132328928837456	MAP3K8
ENSG00000121807	848.86915895827	-0.301728168623329	0.266466748537975	0.00481230422299862	0.123777468797505	CCR2
ENSG00000164484	423.551534302015	-0.300011253996796	0.324345691702858	0.00589919541165681	0.139859315824311	TMEM200A
ENSG00000277209	28.9124026429026	-0.297899677487045	0.825256260402587	NA	NA	RPPH1
ENSG00000145050	1485.75997366955	-0.2976674341655	0.24880105653379	0.00455238472245246	0.119057899169303	MANF
ENSG00000159307	6.47570124795354	-0.297644384775155	0.97404042403739	0.000864910318635275	NA	SCUBE1
ENSG00000196182	2852.98339635495	-0.297440464597699	0.17262261099319	0.00148581487180431	0.0618650507980348	STK40
ENSG00000108798	2406.61074846866	-0.296604532990142	0.242048326061649	0.00438949932652022	0.116776220136151	ABI3
ENSG00000183696	839.351429182242	-0.296386970919504	0.203028256384877	0.00280918930106906	0.0881522429736306	UPP1
ENSG00000054967	802.771953588878	-0.295849025053115	0.207955009190108	0.00305292528313309	0.0934593073946507	RELT
ENSG00000204516	1298.96161346434	-0.294423630751211	0.262825081446092	0.00518616662310939	0.129490482578002	MICB
ENSG00000102977	1018.66911442787	-0.294336602484686	0.211271202229712	0.00327835561182219	0.09700189606555	ACD
ENSG00000110080	260.785681885552	-0.294177434779451	0.267683043053034	0.00533191863997129	0.132251566310534	ST3GAL4
ENSG00000140465	108.725772212605	-0.293092562573692	0.481180388404785	0.00657636916041975	0.148422529805209	CYP1A1
ENSG00000274810	33.3213180567136	-0.292471623143969	0.708865108430517	0.00211277999494258	0.074049434349184	NPHP3-ACAD11
ENSG00000185338	4020.77890524912	-0.292152438794228	0.288290116173293	0.00592067395704156	0.140044548887792	SOCS1
ENSG00000112320	41.6082221742893	-0.291057662926047	0.545561854716862	0.0058542635907476	0.139013327065604	SOBP
ENSG00000155265	598.083924794658	-0.290409268401512	0.334358562348296	0.00660492903819533	0.148620790977716	GOLGA7B
ENSG00000162843	7.10655438434968	-0.290260223820838	0.94241363988165	0.00092799248071609	NA	WDR64
ENSG00000023909	916.121228715899	-0.285971237265998	0.204934869949491	0.00344844415301866	0.0994886066487974	GCLM
ENSG00000251637	11.7240115732881	-0.2855351353384	0.688040435105273	0.00240808445166879	NA	RP11-119D9.1
ENSG00000130402	9462.2117518519	-0.285377631894641	0.180031787358888	0.00224034813704431	0.0768886700411145	ACTN4
ENSG00000125534	4383.95663891151	-0.285240578024685	0.24865714843845	0.00539913566786709	0.132605242195605	PPDPF
ENSG00000179862	153.129582660688	-0.2848616155742	0.36451045111374	0.00714618142083053	0.155672830342759	CITED4
ENSG00000131584	1573.2621098702	-0.284741929808473	0.192394689592473	0.00288571483380883	0.0896181398078108	ACAP3
ENSG00000100033	73.4840115722279	-0.284379152866685	0.487388427116227	0.00690303240182448	0.152587470635035	PRODH
ENSG00000123485	2029.86943358463	-0.283079447451576	0.259868381805205	0.00592564254491622	0.140044548887792	HJURP
ENSG00000151327	704.855833436602	-0.282425242764446	0.180210782343558	0.00238113130060486	0.0798901441504279	FAM177A1
ENSG00000267796	299.703204819647	-0.281405048134466	0.257471116756305	0.00598536905677975	0.140791991068007	LIN37
ENSG00000135480	415.532516530904	-0.28085355099795	0.417152206256578	0.0074673498867909	0.160345337354791	KRT7
ENSG00000110090	1626.80820008402	-0.279726943807289	0.21466572407021	0.00434068070390216	0.115887693890503	CPT1A
ENSG00000176083	202.600772654172	-0.279380529031611	0.422151796143417	0.00754771118412132	0.161609183487931	ZNF683
ENSG00000183484	1469.49103667111	-0.27934605605926	0.160728639641373	0.00156402775217199	0.0631959708142397	GPR132
ENSG00000187741	1653.546808204	-0.27912348213434	0.259981445224651	0.00624648261071038	0.14407453134258	FANCA
ENSG00000143110	460.191999054534	-0.278710566813642	0.234856093008883	0.00536820354214908	0.132328928837456	C1orf162
ENSG00000130396	1263.20356459985	-0.278092476247159	0.297916848896878	0.00713408522615165	0.155672830342759	AFDN
ENSG00000117394	1855.05075753959	-0.277765054525164	0.169267688893442	0.00203369841390628	0.0731304326780509	SLC2A1
ENSG00000081377	233.632623930467	-0.276955119384776	0.396543680261042	0.00773332940864792	0.164462604725502	CDC14B
ENSG00000285382	107.984806626614	-0.276791311019333	0.304810977489527	0.00732797450007642	0.158667242324798	NA
ENSG00000059378	3758.36685229039	-0.276348254678526	0.223419581968586	0.00502989061166912	0.126428571545148	PARP12
ENSG00000124201	4295.09415830226	-0.275179616980422	0.155753148261336	0.0014798124708355	0.0617862812475787	ZNFX1
ENSG00000250264	642.803929298732	-0.274301368712231	0.21360393024759	0.00468472339895616	0.121293668194836	XXbac-BPG246D15.9
ENSG00000176438	3243.71007889657	-0.27331141845148	0.158836768683322	0.00169261409082328	0.0659110942983541	SYNE3
ENSG00000136830	1492.7466334197	-0.273008558471002	0.266393192153417	0.00695158195539919	0.152985693077021	FAM129B
ENSG00000119333	1367.6810478234	-0.272749340735912	0.231726108246585	0.00572143006294748	0.137004054225904	WDR34
ENSG00000130940	639.351622980804	-0.272104775531388	0.26622078837327	0.00702814545167514	0.153994248227593	CASZ1
ENSG00000149548	168.281606887432	-0.270569534693973	0.306681917750101	0.00787071244743509	0.166391953301543	CCDC15
ENSG00000116661	45.235583380936	-0.270149073496643	0.491978637519458	0.00745891061061033	0.160345337354791	FBXO2
ENSG00000278318	65.6845445970778	-0.268366943294014	0.461270077306878	0.00795212536082575	0.167641509535164	ZNF229
ENSG00000025770	2938.51622444533	-0.267281678947848	0.236190801953192	0.00641798633210985	0.14609515632729	NCAPH2
ENSG00000125148	4697.96680661072	-0.267034282307569	0.253986927518947	0.00713755529775744	0.155672830342759	MT2A
ENSG00000112245	2779.50465599875	-0.26683250929758	0.17188919296712	0.00271612825846369	0.0866796684776385	PTP4A1
ENSG00000078237	537.304626235473	-0.266641181296453	0.342562683531954	0.00843153736057697	0.17383874077935	TIGAR
ENSG00000164889	2135.13639937015	-0.266439781848153	0.195994975838407	0.00426016683760851	0.114347442385881	SLC4A2
ENSG00000157335	8.62922332598263	-0.266379480133133	0.868245029899313	0.00114317567987718	NA	CLEC18C
ENSG00000139722	1122.00837252458	-0.266115531209139	0.166049026376015	0.00240454292388867	0.0802307788520189	VPS37B
ENSG00000168003	3551.33243257523	-0.265801921981222	0.226505950207299	0.00609332226082992	0.142190815377526	SLC3A2
ENSG00000161996	1058.55482882149	-0.265755719827884	0.279970583677163	0.0079327408187645	0.16746773489726	WDR90
ENSG00000160710	19845.5347827955	-0.265477421534523	0.176962004988495	0.00311220726576471	0.0936048229436426	ADAR
ENSG00000164236	1606.23002184976	-0.264965021655259	0.216670014113583	0.00563932650445211	0.136277679563376	ANKRD33B
ENSG00000181649	67.1633032098957	-0.264458857838159	0.377390995047348	0.00864677761432461	0.176300185621011	PHLDA2
ENSG00000119408	592.190211615497	-0.264447842641154	0.296641066988061	0.0083133669971898	0.172463706360688	NEK6
ENSG00000101255	806.803845707651	-0.263755926737637	0.284862448781792	0.00821309316222836	0.171449947906697	TRIB3
ENSG00000178623	318.498559135	-0.263539882349041	0.299009084450024	0.00842708814832909	0.17383874077935	GPR35
ENSG00000131080	90.7700065273219	-0.263314271523016	0.411132061695813	0.00864400236922861	0.176300185621011	EDA2R
ENSG00000197077	1637.34653034612	-0.261878566053213	0.228462560155736	0.00657576073369924	0.148422529805209	KIAA1671
ENSG00000135899	4093.43094037071	-0.261225754436556	0.214245649608759	0.00584917811592399	0.139013327065604	SP110
ENSG00000117643	1721.31867941989	-0.260629814307608	0.217344130383669	0.00609084252859287	0.142190815377526	MAN1C1
ENSG00000214530	731.521728986121	-0.260231875875904	0.196123157257191	0.00477666130082254	0.123152651822751	STARD10
ENSG00000156587	5345.29151222666	-0.260073071430291	0.148557322505294	0.00168794641330403	0.0659110942983541	UBE2L6
ENSG00000188215	309.271066297538	-0.259583660953896	0.280366584435405	0.00855622934311849	0.175216189722635	DCUN1D3
ENSG00000196387	487.977991030536	-0.259383042823667	0.22612664279659	0.00670948231924416	0.150502415241619	ZNF140
ENSG00000282933	77.8089369547906	-0.257867309602786	0.359524715458051	0.00920407106585112	0.184216234608267	RHOXF1P3
ENSG00000130707	42.3073230289981	-0.257376192181846	0.43341109325687	0.00890315872235119	0.179870132736103	ASS1
ENSG00000076604	3650.47765483286	-0.256254166987981	0.21234442435096	0.00622974282153281	0.144060406693015	TRAF4
ENSG00000149781	7938.84334750677	-0.25605941073387	0.151140791101015	0.0020183634125701	0.0729279337844738	FERMT3
ENSG00000102781	584.85158298701	-0.255231042410158	0.209073803806876	0.00612470391524848	0.142190815377526	KATNAL1
ENSG00000164342	31.3468585888504	-0.254175136138631	0.538049770652903	0.00678183505291023	0.151467700862249	TLR3
ENSG00000093100	74.1354754585234	-0.252846578347564	1.29608116470651	0.000965650213903032	0.0455005904864466	XXbac-B461K10.4
ENSG00000118564	1166.97292127769	-0.252176200397266	0.178937784728931	0.00423068074535833	0.114167616307865	FBXL5
ENSG00000185339	28.6252526968535	-0.252009669859767	0.531265323901175	0.00705147187718978	0.154280456748238	TCN2
ENSG00000117298	3749.09650580422	-0.251980042680058	0.172619205777279	0.00376525851367902	0.105984271009568	ECE1
ENSG00000204389	2930.74015630574	-0.251750078052815	0.177017300792757	0.00411977190983242	0.112409767911439	HSPA1A
ENSG00000234719	49.6003657810667	-0.251160313904813	0.434412040824259	0.00932002923356663	0.18604164596247	RP11-166B2.1
ENSG00000174792	19.7952216439764	-0.25067937928004	0.575991461679193	0.00533194392816072	0.132251566310534	C4orf26
ENSG00000112486	77.4272759625157	-0.250224938222612	0.391498422917147	0.00976727894714558	0.191410651700841	CCR6
ENSG00000234883	1273.01895721012	-0.250175608724654	0.305420844969161	0.00984338571442225	0.192321396400303	MIR155HG
ENSG00000101187	1122.14424904922	-0.249189275913384	0.170701501450957	0.00384277367666427	0.107361953780559	SLCO4A1
ENSG00000184887	1364.69675086895	-0.249023504163247	0.209918385000497	0.00686542707574967	0.152468170738533	BTBD6
ENSG00000213689	1125.15418043377	-0.248563179977721	0.201933756937528	0.00634820608693276	0.14522065027751	TREX1
ENSG00000041982	29.1047031934965	-0.248129328086663	0.60272807556907	0.00425523267861768	0.114347442385881	TNC
ENSG00000153879	1522.15770478354	-0.247735818555977	0.178628931235011	0.0046043651238633	0.119737391309324	CEBPG
ENSG00000181588	387.060018664086	-0.247650850554281	0.22622355097652	0.00805746851724629	0.169021821146374	MEX3D
ENSG00000119714	2616.60939257101	-0.247582266787751	0.173543612652076	0.0042063680202884	0.113920572455775	GPR68
ENSG00000099139	132.881726430645	-0.247470410450298	0.285186110670562	0.0099706485661916	0.192633442928568	PCSK5
ENSG00000171310	2751.90886614746	-0.246776768193834	0.227148188510761	0.00821977424586501	0.171449947906697	CHST11
ENSG00000073150	72.1049922546745	-0.245386691222569	0.321875922586878	0.0104213613765523	0.197782175316866	PANX2
ENSG00000166532	161.722196981954	-0.244931434975012	0.273015815187278	0.0100971359934253	0.194327850342094	RIMKLB
ENSG00000101350	2104.05102830066	-0.243605638256426	0.17346700998354	0.00456751069874705	0.119057899169303	KIF3B
ENSG00000215644	48.042683925288	-0.24355114305881	0.502294346622538	0.0082428297517186	0.171603842102607	GCGR
ENSG00000106003	1999.16533202894	-0.241799587794293	0.198914061684312	0.00691873660692638	0.152710029278576	LFNG
ENSG00000170734	1670.43810017258	-0.241692214548106	0.20467659388703	0.00738495945270637	0.159487536686249	POLH
ENSG00000077150	14225.8597531957	-0.241577319414801	0.16104146996833	0.00369195161140457	0.104903071211762	NFKB2
ENSG00000104936	492.298872408567	-0.241484743955301	0.219728247673158	0.00847416363278834	0.174247816093627	DMPK
ENSG00000105717	338.42858754346	-0.241017781673073	0.242236868947134	0.00972958458930875	0.191320157019816	PBX4
ENSG00000111788	404.564188012644	-0.240734000509674	0.24997167945684	0.0100632245313394	0.193923497346876	RP11-22B23.1
ENSG00000250251	803.422133923775	-0.24065699040897	0.222758732791745	0.00877797215033258	0.178299593772499	PKD1P6
ENSG00000132109	1631.39213737937	-0.240325676004679	0.175347862089112	0.00506361550455088	0.127063780716034	TRIM21
ENSG00000222036	7.36626761016974	-0.239602728455989	0.879973603968404	0.00124461277316445	NA	POTEM
ENSG00000111981	52.6189635324317	-0.239217902241063	0.424752355412837	0.010340084271375	0.197292600397919	ULBP1
ENSG00000112137	24.4306635056082	-0.237943676911217	0.44997846659538	0.00996282452983946	0.192633442928568	PHACTR1
ENSG00000235897	18.0093748724973	-0.23774271578202	0.598286070556669	0.00425427803485216	0.114347442385881	TM4SF19-AS1
ENSG00000168884	2225.75300863934	-0.237515839742644	0.166369500565666	0.00453992824212838	0.119057899169303	TNIP2
ENSG00000134470	528.097504774496	-0.237237641909431	0.24500438997111	0.0103813327503689	0.1975859571608	IL15RA
ENSG00000164741	99.5570069364788	-0.234809957582566	0.446766136844165	0.0102453168274785	0.196676062878453	DLC1
ENSG00000204388	1041.88873886354	-0.233750231704806	0.243137201859219	0.0108330584526291	0.202024443674278	HSPA1B
ENSG00000229956	15.1059755351342	-0.233387596688648	0.530943146056492	0.00726360028364316	0.157773375525203	ZRANB2-AS2
ENSG00000135679	4278.31142961103	-0.233314815994798	0.270142144876291	0.0116219227096625	0.211043717828268	MDM2
ENSG00000163932	1082.93361362998	-0.232234463758949	0.189096894173588	0.00733642029244458	0.158667242324798	PRKCD
ENSG00000127564	2180.78904779148	-0.23200231527821	0.270158213001951	0.0118151738915946	0.212687279957555	PKMYT1
ENSG00000267065	5.5951749861801	-0.231702839813716	0.812970445599908	0.00144499674113093	NA	CTD-2246P4.1
ENSG00000183765	357.360839480092	-0.230194774817578	0.268357629039262	0.0120592996088934	0.214309562016345	CHEK2
ENSG00000102048	22.5791519231174	-0.229587177841974	0.498054083967721	0.00881840004248856	0.178879043237038	ASB9
ENSG00000120256	127.140584653878	-0.229484475275029	0.316482113238125	0.0123402779287577	0.216184985486198	LRP11
ENSG00000168061	891.348016902389	-0.229331446747519	0.223224580572284	0.0105347739057803	0.198929882635406	SAC3D1
ENSG00000088543	599.206332992429	-0.229065398113061	0.180439842766717	0.00693595134234809	0.152865519980695	C3orf18
ENSG00000176894	417.441539161544	-0.229006154727773	0.200856769199315	0.0088984229498747	0.179870132736103	PXMP2
ENSG00000121903	103.770996990712	-0.227939150757294	0.387556119076709	0.011906740639103	0.213117863969046	ZSCAN20
ENSG00000136810	3605.13098939432	-0.227613928773846	0.224417667676395	0.0108986024031604	0.202743679111268	TXN
ENSG00000142920	81.8460976639478	-0.227010331799473	0.325589614688599	0.0126211563813167	0.218558296736833	AZIN2
ENSG00000284952	10.0276131317071	-0.226575670831619	0.905642917937432	0.00128759636641546	NA	NA
ENSG00000189308	1008.32616887963	-0.225855102381936	0.196484548985567	0.00901531064185006	0.181161944194717	LIN54
ENSG00000127824	4312.01938663193	-0.225725464546893	0.205927096116996	0.00987999377195606	0.192321396400303	TUBA4A
ENSG00000106246	491.635354345876	-0.225321964860854	0.205824533691086	0.00994114768448804	0.192633442928568	PTCD1
ENSG00000051523	7779.17494577043	-0.225225243225293	0.179639749076118	0.00741560093622333	0.159919508855628	CYBA
ENSG00000267369	205.20299435818	-0.224413773506311	0.236285555461875	0.0120906465697466	0.214309562016345	RP11-1094M14.8
ENSG00000102007	3031.33043365706	-0.223778599823082	0.162209440860219	0.00570888088536404	0.137004054225904	PLP2
ENSG00000112877	239.430945166447	-0.223673476051061	0.281391357479602	0.0131987485500076	0.225277278525556	CEP72
ENSG00000126091	275.259789006745	-0.222953924027177	0.231663630609124	0.0121316273163152	0.214324462012115	ST3GAL3
ENSG00000047634	128.818577454081	-0.22271625429957	0.309128589268965	0.0133105862639491	0.226069403540587	SCML1
ENSG00000188878	586.676781191553	-0.221790156928339	0.196926663864939	0.0097605796059744	0.191410651700841	FBF1
ENSG00000121289	585.560904954944	-0.221398308054837	0.198899177707938	0.0100198798557874	0.193336090003005	CEP89
ENSG00000283440	41.7129505976777	-0.221328887652609	0.436694480750277	0.0114852994930919	0.210018901071367	RP11-445H22.3
ENSG00000216490	853.664588367516	-0.221307973061179	0.305654310634525	0.0135366169439015	0.228645250619052	IFI30
ENSG00000134716	47.8594637775396	-0.220933344648555	0.418568882843103	0.0120109055791531	0.213905120569018	CYP2J2
ENSG00000182511	459.335680430335	-0.220928814648583	0.281471599678934	0.0136397070731814	0.229327110757258	FES
ENSG00000163069	398.944492042849	-0.220626983332114	0.218352318746673	0.011768257338998	0.212096733887865	SGCB
ENSG00000173540	1408.59293356909	-0.218895537885325	0.232080220990789	0.0129179525244663	0.221779813757047	GMPPB
ENSG00000132017	1840.27609320509	-0.218739112294369	0.165942645055636	0.00686167914961285	0.152468170738533	DCAF15
ENSG00000121957	854.240410114299	-0.218444311666946	0.224859806040928	0.0126127834520094	0.218558296736833	GPSM2
ENSG00000185101	1651.30445583013	-0.217896671598701	0.189665146064253	0.00973720445214283	0.191320157019816	ANO9
ENSG00000176953	3947.82297235979	-0.217782091962549	0.198331459852723	0.0106464094480597	0.199782996771268	NFATC2IP
ENSG00000124357	1919.81855856413	-0.217365550605372	0.204623830038035	0.0113165167308162	0.208454121300121	NAGK
ENSG00000177917	1426.10647593082	-0.217198551024722	0.193510560466193	0.0102751586951676	0.196997334626358	ARL6IP6
ENSG00000067221	356.262627863755	-0.216432048849644	0.258833615181439	0.0142336147164733	0.235363545438185	STOML1
ENSG00000140564	21359.0519776183	-0.216423067769322	0.238469267309065	0.0136877747276651	0.229621586977159	FURIN
ENSG00000139629	495.494989963776	-0.215846820848067	0.264204691568432	0.0144131359226269	0.237449835143426	GALNT6
ENSG00000111237	1801.5285861143	-0.215769348752977	0.159467493115125	0.0065310482029069	0.147843652918514	VPS29
ENSG00000110719	4206.62873051793	-0.21572471079691	0.146725755224268	0.00497475718245795	0.125673235646261	TCIRG1
ENSG00000136273	601.471290080006	-0.215595354271548	0.220413107139792	0.0129091057855135	0.221779813757047	HUS1
ENSG00000171606	818.673839708852	-0.214965920202594	0.188487072568716	0.0101730411694922	0.195538339921532	ZNF274
ENSG00000205659	647.276157325516	-0.214903225606893	0.207547917576279	0.0120748788738641	0.214309562016345	LIN52
ENSG00000166986	4699.43836999349	-0.213288563698277	0.187412947749376	0.0103884561469195	0.1975859571608	MARS
ENSG00000102241	3047.40432552085	-0.212540591361614	0.181730207163883	0.00987538951556359	0.192321396400303	HTATSF1
ENSG00000135069	2322.53051299824	-0.211820253573271	0.241222962337545	0.0147290666664842	0.239286298291432	PSAT1
ENSG00000125826	4317.42354816704	-0.21128493350266	0.133856200182142	0.00399407499513657	0.110358347889518	RBCK1
ENSG00000112773	82.350812734111	-0.211060497571451	0.341505391150697	0.0146716930161501	0.238767536230531	FAM46A
ENSG00000123136	5420.55003894458	-0.210568929307876	0.183232775973913	0.0104607504376809	0.198029647139524	DDX39A
ENSG00000143476	1718.14622406718	-0.210559889658933	0.228679031284835	0.0144745479819301	0.237449835143426	DTL
ENSG00000106397	736.11880730961	-0.210232957173737	0.231344250809464	0.01467774622294	0.238767536230531	PLOD3
ENSG00000287789	65.2699236393818	-0.210005596789833	0.381037689118603	0.014062653784749	0.233564363578521	NA
ENSG00000197381	845.591366452436	-0.209215631275897	0.228854488150514	0.0147835515476106	0.239286298291432	ADARB1
ENSG00000151881	451.851650456737	-0.20812261095505	0.185293123036997	0.0112389405666188	0.207362699208856	TMEM267
ENSG00000115657	298.064685914546	-0.208075579483046	0.243335042571714	0.0155987677791126	0.245530329995921	ABCB6
ENSG00000145362	34.2557398227634	-0.207875122399532	0.501166125099148	0.008968514796612	0.180704753227714	ANK2
ENSG00000115155	351.739824365638	-0.207698655840688	0.388978100966574	0.0141480030204814	0.234722553422578	OTOF
ENSG00000173264	1034.25809336787	-0.207158484745906	0.186859155540053	0.0116447892339364	0.211043717828268	GPR137
ENSG00000165195	440.426991582127	-0.207006724112139	0.255481520664215	0.0160685052194958	0.249252530396534	PIGA
ENSG00000166801	4172.18527918505	-0.206915455065051	0.15952182676658	0.00806258038466836	0.169021821146374	FAM111A
ENSG00000175595	553.061379760674	-0.206532606305126	0.260936871993414	0.0162194425868092	0.250559549354912	ERCC4
ENSG00000135108	988.60011723424	-0.205515409952822	0.270354850192236	0.0164516654407852	0.253106431157055	FBXO21
ENSG00000109906	265.342088769356	-0.204796637188482	0.252308952852731	0.0165086267510061	0.253463910821627	ZBTB16
ENSG00000152492	1035.12160772786	-0.203878051462278	0.212119687085329	0.0149844304116731	0.241383577101819	CCDC50
ENSG00000172613	935.346433153247	-0.20289570381244	0.173451207221916	0.0108876191418677	0.202743679111268	RAD9A
ENSG00000162909	6370.20160914819	-0.202540251723771	0.182027522627749	0.0121342636665764	0.214324462012115	CAPN2
ENSG00000165244	1095.59646715157	-0.202320708774053	0.213392672656265	0.015478666901339	0.245163163534274	ZNF367
ENSG00000167513	2771.19681978245	-0.201482093294148	0.199459156601012	0.0144516936985656	0.237449835143426	CDT1
ENSG00000100226	2985.79259818689	-0.201260847024112	0.194456007169051	0.01397207135572	0.232725583278043	GTPBP1
ENSG00000111912	2055.36559892786	-0.200825209432907	0.176811493402986	0.0118549412897026	0.212893216876368	NCOA7
ENSG00000100219	4273.0572018146	-0.200766962871787	0.133563750087054	0.00539572877557137	0.132605242195605	XBP1
ENSG00000141526	1682.40729396148	-0.200423052054086	0.205248472340998	0.0152949112837361	0.243278107413585	SLC16A3
ENSG00000164808	895.566236544912	-0.20023594156057	0.200937764248002	0.014931387962497	0.240808682901601	SPIDR
ENSG00000108960	1135.55729684054	-0.200074185414344	0.221560532313658	0.0166130930487366	0.254807552668938	MMD
ENSG00000100490	354.899439208797	-0.199288080561345	0.284875774987267	0.0176182961021363	0.263503093244986	CDKL1
ENSG00000164136	98.9916306534195	-0.198894866695152	0.301400214741549	0.0174252758210351	0.262444209284548	IL15
ENSG00000183688	5899.21875318944	-0.197673112894297	0.147864869920091	0.00816460728453299	0.170922300966317	FAM101B
ENSG00000237649	2976.81825587634	-0.197120131695845	0.223162197044207	0.0174957072540016	0.262947028153918	KIFC1
ENSG00000173706	1873.97311637617	-0.197036570843076	0.218241771383291	0.017231120267111	0.26197692254908	HEG1
ENSG00000197540	1731.35706443685	-0.196803528515778	0.217711806613581	0.0172620341437786	0.26197692254908	GZMM
ENSG00000120306	176.811575925345	-0.196655352223376	0.264676105791485	0.0184121784935652	0.272112586108094	CYSTM1
ENSG00000123595	769.412912034213	-0.196319541155931	0.188253544135448	0.0145774287865939	0.237908069588808	RAB9A
ENSG00000137726	15.5362677650132	-0.196158082831389	0.481045650037971	0.0103978771947437	0.1975859571608	FXYD6
ENSG00000120278	182.722176201296	-0.196107967469616	0.33250985973299	0.0172722460412573	0.26197692254908	PLEKHG1
ENSG00000198763	18664.7422931556	-0.195495013850459	0.141444029232461	0.00757608077412174	0.161985874986947	MT-ND2
ENSG00000182154	1596.22244245306	-0.19509194654735	0.170280787183789	0.0123848511781739	0.216713268986183	MRPL41
ENSG00000100523	3586.83398337616	-0.194435711756601	0.188770945664459	0.0151850383989535	0.242042748859671	DDHD1
ENSG00000004838	32.110632899813	-0.194394706729569	0.460549666601685	0.011926336045156	0.213156667175672	ZMYND10
ENSG00000108679	3449.53876161689	-0.19410373296308	0.19636080161635	0.0161808785969094	0.250220973446652	LGALS3BP
ENSG00000185088	2006.84987148627	-0.194020998688045	0.192538732000832	0.0157679852539298	0.247399359448663	RPS27L
ENSG00000002587	96.0417572703773	-0.193914818054697	0.457922303639371	0.0121271497071244	0.214324462012115	HS3ST1
ENSG00000198948	34.5316397666835	-0.192828258132662	0.451941235989383	0.0125861295203592	0.218558296736833	MFAP3L
ENSG00000136404	182.617111969701	-0.192379876823843	0.227129430257855	0.0190208616494057	0.27570161181506	TM6SF1
ENSG00000123080	1729.26850951416	-0.191746898625056	0.153851270979014	0.0105664071204706	0.199027149658889	CDKN2C
ENSG00000105321	752.833348836316	-0.191686689001387	0.211366882420815	0.0183150939961399	0.270958836472421	CCDC9
ENSG00000079385	465.950225191845	-0.191206948650724	0.261326950975407	0.0197662900008853	0.281398679558429	CEACAM1
ENSG00000078401	16.9876825277027	-0.191058978703981	0.477195528235121	0.0107101760724766	0.200728998186279	EDN1
ENSG00000264772	172.479489071208	-0.189961090012219	0.241383733977756	0.0200907173332583	0.284086145095208	RP11-186B7.4
ENSG00000135074	7699.36014597417	-0.189592041823385	0.256328777611622	0.0202257019155385	0.284655922745748	ADAM19
ENSG00000142185	330.40714895123	-0.189305489790122	0.326858640394065	0.0186961241611475	0.273717730402423	TRPM2
ENSG00000112541	5.40761100003642	-0.189283302471648	0.713240890932356	0.0021676135466285	NA	PDE10A
ENSG00000213533	1100.61948443152	-0.189009920050062	0.171659476550738	0.0143688624581838	0.237078344246938	TMEM110
ENSG00000197063	1497.70597429765	-0.188893740579569	0.181409807170483	0.0158957922676788	0.248826542065966	MAFG
ENSG00000145246	213.500800610667	-0.188626895629377	0.328805501226257	0.0187708746966176	0.274460133817957	ATP10D
ENSG00000147316	747.329623264896	-0.188318163160151	0.175210033558296	0.0151500600514216	0.24199313614417	MCPH1
ENSG00000213928	2770.67255849473	-0.188299330839424	0.145431532466151	0.0099571038463788	0.192633442928568	IRF9
ENSG00000106701	106.169402469988	-0.188116371526131	0.241706021803	0.0206230748539239	0.288358547097051	FSD1L
ENSG00000149782	510.506936879518	-0.187784164343095	0.200885908151932	0.0186477512432514	0.273457901402255	PLCB3
ENSG00000287878	20.6983870902964	-0.187763715010865	0.423897919525235	0.0147631000183676	0.239286298291432	NA
ENSG00000096433	3746.58299249646	-0.187737766446719	0.127990839684324	0.00689972867208807	0.152587470635035	ITPR3
ENSG00000127418	328.72591712303	-0.187512875875215	0.263428889153886	0.0206978316285535	0.289021336396161	FGFRL1
ENSG00000165891	689.456567018852	-0.187427999669278	0.295910769188019	0.0199778659360876	0.282936832143666	E2F7
ENSG00000162390	47.3414747038906	-0.18734035762526	0.33881312225716	0.0187018900354792	0.273717730402423	ACOT11
ENSG00000115738	3711.20220918799	-0.186873203526322	0.235079048389912	0.0208978095680706	0.290131582222037	ID2
ENSG00000186063	2438.89074906692	-0.185915731744639	0.139627736132989	0.00949130733222068	0.188210871386028	AIDA
ENSG00000100292	173.269283559917	-0.185783679144996	0.325855597521047	0.0194329438030403	0.278452410203525	HMOX1
ENSG00000117758	729.219304777349	-0.185448415491166	0.170082807086444	0.0152546806417419	0.242895238057227	STX12
ENSG00000260007	239.564563946948	-0.185359585566445	0.195795347820407	0.0189358394228303	0.275355937016568	RP11-315D16.2
ENSG00000042493	5744.4732365706	-0.185286632317612	0.195123094956553	0.0188855988928012	0.275067283873735	CAPG
ENSG00000105281	3905.57478732578	-0.185047522228467	0.21970570420414	0.0209629560907183	0.290131582222037	SLC1A5
ENSG00000196597	135.605380658766	-0.1850176094639	0.267841194578571	0.0212796325982461	0.291306154448304	ZNF782
ENSG00000020633	11495.9887818763	-0.184560265723553	0.128664852819259	0.00773568368976978	0.164462604725502	RUNX3
ENSG00000217801	455.303514588811	-0.184253711754009	0.222259584496303	0.0213445826782666	0.291475886938214	RP11-465B22.3
ENSG00000196233	1068.12098314371	-0.184136976374489	0.278591521628969	0.0212496618920292	0.291161046398442	LCOR
ENSG00000105486	3477.32774875772	-0.183092404390233	0.190454599879281	0.0191093626234323	0.276717562228142	LIG1
ENSG00000213145	3019.68836328176	-0.183050835511716	0.152633442329143	0.0128516201907924	0.221274573983736	CRIP1
ENSG00000128335	2080.4519227384	-0.182763844706684	0.151208016425896	0.0126638327109808	0.219044959123996	APOL2
ENSG00000087842	91.4137861670598	-0.182411195043566	0.290761424410874	0.0213264832058689	0.291475886938214	PIR
ENSG00000011426	1285.08629811483	-0.18183380567575	0.218787159410411	0.0220143527379334	0.296769269958634	ANLN
ENSG00000142731	1380.05026394457	-0.181201574417781	0.234956798018595	0.022690437756852	0.30099058340965	PLK4
ENSG00000148343	1154.18249151079	-0.181076392377422	0.14823161653839	0.0126096024269363	0.218558296736833	MIGA2
ENSG00000031698	3601.22841613063	-0.180568621858356	0.150849128834153	0.0133069513026225	0.226069403540587	SARS
ENSG00000213337	575.756265815362	-0.180362166060995	0.192227162207658	0.0203437745194457	0.285747805035218	ANKRD39
ENSG00000125731	588.351499571972	-0.179619653618556	0.182391718102465	0.0193133822452246	0.277614182220452	SH2D3A
ENSG00000287496	8.14382943771676	-0.179004857003114	0.751009982457774	0.00210204693736269	NA	NA
ENSG00000101082	2657.5253797769	-0.178534779665646	0.183563563336659	0.0199076942762688	0.282561428391498	SLA2
ENSG00000178537	1022.23160790764	-0.178385427865274	0.150274082392608	0.0139361369836052	0.232490649279211	SLC25A20
ENSG00000165916	4089.54645174936	-0.178380981224267	0.18371708775933	0.019990613780625	0.282936832143666	PSMC3
ENSG00000163823	261.160240156877	-0.178368771646033	0.296720260439592	0.0221372088918699	0.296884666114167	CCR1
ENSG00000158169	430.636847950711	-0.178246188767648	0.247868488184422	0.0236258752392754	0.305874703463866	FANCC
ENSG00000131037	94.7900988714987	-0.177894288906644	0.327917163661857	0.0210333273292043	0.290131582222037	EPS8L1
ENSG00000269001	153.560861915461	-0.177710966559322	0.361667571824488	0.0195513894969702	0.27945018117601	CTD-2245F17.3
ENSG00000198759	59.4758543673638	-0.177591250405815	0.426486661563893	0.0153175774992779	0.24338108603768	EGFL6
ENSG00000113811	1153.38067725082	-0.176672053943499	0.191891424012335	0.0217595950384737	0.294809827939253	SELK
ENSG00000160753	707.161317637173	-0.176161449807423	0.171154547548123	0.0188633945907085	0.275049292252646	RUSC1
ENSG00000152894	485.604719981062	-0.176139037145047	0.240117501227762	0.0244055558285791	0.309831004779875	PTPRK
ENSG00000139626	6265.35084149653	-0.176131331527171	0.198718896588132	0.0227279829798385	0.30099058340965	ITGB7
ENSG00000111602	3065.05836494726	-0.175920243168375	0.198172566377054	0.0227598416108164	0.301147164834667	TIMELESS
ENSG00000116691	1238.23041148656	-0.175476692043794	0.181273121390825	0.0208121282404132	0.289923169213764	MIIP
ENSG00000100031	723.323806650043	-0.175216505065217	0.197161700044481	0.0229473920517517	0.301769247532703	GGT1
ENSG00000123219	1262.03116043063	-0.174697774048553	0.18267777204865	0.0213502063414925	0.291475886938214	CENPK
ENSG00000148362	1257.98551228643	-0.174328047694117	0.141764286488083	0.0135383057049402	0.228645250619052	C9orf142
ENSG00000259529	164.063090021736	-0.174269771833303	0.29803970516027	0.0231496207219897	0.303102743094274	RP11-468E2.4
ENSG00000128872	687.322056990211	-0.173778424136726	0.225773691782629	0.025196104768132	0.315077080507314	TMOD2
ENSG00000257594	794.740466871178	-0.173705074321167	0.195339642102761	0.0233930067884869	0.305225941873044	GALNT4
ENSG00000113369	523.67193692294	-0.173648734340164	0.25036816723147	0.025090330065972	0.314801962622392	ARRDC3
ENSG00000002016	233.76157512018	-0.173598488265096	0.219808378795112	0.0251186200175951	0.314894059620077	RAD52
ENSG00000141576	2226.93006854758	-0.173365573080897	0.195305261441745	0.023535051673488	0.305704022949036	RNF157
ENSG00000196391	59.4251646466498	-0.173199504863954	0.418556160711385	0.0162974164132474	0.251247657546177	ZNF774
ENSG00000249731	9.46697398950247	-0.173052674726757	0.58049548691676	0.00392083346145069	NA	RP11-259O2.3
ENSG00000183963	426.319295625158	-0.172057075445492	0.192069646925689	0.0237438329900448	0.306541751950276	SMTN
ENSG00000118257	201.066635328806	-0.171682964513966	0.371278330220468	NA	NA	NRP2
ENSG00000240498	102.556861215053	-0.171316572032365	0.32616945498636	0.0226194284165858	0.30087843232717	CDKN2B-AS1
ENSG00000131015	44.2078882772546	-0.170992914504904	0.337630492268776	0.0221153945862369	0.296884666114167	ULBP2
ENSG00000266677	9.83935794231963	-0.170857564206958	0.528601015028456	0.00592121862667782	NA	RP11-258F1.1
ENSG00000165304	1563.45056290138	-0.170403770254136	0.225460149953287	0.0265150837463328	0.323234569173665	MELK
ENSG00000142686	943.226484563935	-0.170237370251426	0.142848757353322	0.0153657402598982	0.243888534156843	C1orf216
ENSG00000275185	8.34064783988349	-0.169666459557707	0.729224589457298	0.0023189122646468	NA	RP13-753N3.3
ENSG00000130158	24.6806838807706	-0.169613967761201	0.429283821033206	0.0154699427543834	0.245163163534274	DOCK6
ENSG00000170325	479.37155466159	-0.169531831313189	0.209753516413861	0.0263803447805034	0.322638700077906	PRDM10
ENSG00000137285	19.8844688468728	-0.168582440240171	0.422912466459317	0.0161708095500623	0.250220973446652	TUBB2B
ENSG00000082641	3370.80923272417	-0.168561960175366	0.136546029846426	0.0145171295954157	0.237449835143426	NFE2L1
ENSG00000187840	797.286495663049	-0.167937793612886	0.197855958663263	0.0262346246449508	0.321904198398576	EIF4EBP1
ENSG00000117226	1001.72638559952	-0.167923248103157	0.221757154362909	0.0274906969923865	0.329515683008422	GBP3
ENSG00000026103	2722.36354108735	-0.167654133713916	0.165260454479476	0.0215105146556353	0.293131954477656	FAS
ENSG00000120913	1390.50081408676	-0.167454733918516	0.226325524472686	0.0277302390118318	0.331857661295258	PDLIM2
ENSG00000115282	1322.79037640144	-0.167367588097066	0.140205958765843	0.015925163559807	0.248826542065966	TTC31
ENSG00000169607	1328.96117291244	-0.167294230921675	0.207707703532263	0.027270239718931	0.328238964055718	CKAP2L
ENSG00000071242	202.793125626748	-0.167203493198053	0.223553889950647	0.0278191690597572	0.332641935863286	RPS6KA2
ENSG00000144136	2652.42938010518	-0.167068289143537	0.170620569772097	0.0228317845858055	0.301769247532703	SLC20A1
ENSG00000090861	4533.87200463225	-0.166798402408536	0.160587577609152	0.0209537067173243	0.290131582222037	AARS
ENSG00000136040	1043.83504482998	-0.16614351721131	0.179220327982219	0.0247727222419128	0.313169712378631	PLXNC1
ENSG00000105443	1594.88473971084	-0.16562379830674	0.119642937992583	0.0113401359739662	0.208566562970526	CYTH2
ENSG00000083097	540.452726052038	-0.165030531505919	0.161694116898816	0.0220623533922815	0.296884666114167	DOPEY1
ENSG00000261408	179.554237373072	-0.164737635149898	0.245176769068116	0.0284787757532077	0.336264319203822	TEN1-CDK3
ENSG00000167196	1127.22203803287	-0.164312137823389	0.177506473889782	0.0254318201361373	0.316707281247953	FBXO22
ENSG00000172354	6781.61919585015	-0.16430884654907	0.135388539738049	0.0160371995508914	0.249252530396534	GNB2
ENSG00000278932	51.6519059249148	-0.164003444689187	0.428914141168383	0.0156852827839229	0.246616616658102	bP-21264C1.2
ENSG00000152253	665.853426969629	-0.163984546181815	0.233917403909585	0.0291139632201359	0.339021143027322	SPC25
ENSG00000269720	24.9740617460813	-0.163895451477142	0.353287743979499	0.0227115431041549	0.30099058340965	CTD-2521M24.13
ENSG00000167797	3806.70006027002	-0.163836788634589	0.149558347494954	0.0198765956496423	0.282561428391498	CDK2AP2
ENSG00000154832	2248.53769440478	-0.163757892899697	0.122362685094439	0.0127826660573848	0.220592713557464	CXXC1
ENSG00000196976	1291.19629479807	-0.163751152929437	0.160742739991928	0.0225102103592103	0.30048931785905	LAGE3
ENSG00000164054	3887.12524413199	-0.163559199423844	0.16369090645189	0.0232394458300787	0.303749661106012	SHISA5
ENSG00000154263	39.3252064667903	-0.163452123611155	0.426335639339853	0.0160012932800772	0.249252530396534	ABCA10
ENSG00000123415	384.49629898097	-0.163443034823269	0.180951266394405	0.0264289981453105	0.322940416850752	SMUG1
ENSG00000023902	2745.95329166713	-0.163365721098744	0.15600685126927	0.021647357012701	0.294462826477746	PLEKHO1
ENSG00000169914	530.66583150994	-0.163273155616281	0.199709042626553	0.0286684048212003	0.337707517921208	OTUD3
ENSG00000179526	1105.19729175436	-0.163185095740753	0.142554070575843	0.0184355331512786	0.272112586108094	SHARPIN
ENSG00000131389	2114.84379832645	-0.163158514847631	0.145277704420175	0.0191461379448801	0.276983252598164	SLC6A6
ENSG00000123609	1871.68813401121	-0.162888588398374	0.165481443042298	0.0239634213785849	0.307070917938201	NMI
ENSG00000075618	3327.8430854907	-0.162358207967894	0.226550976055598	0.0299369363649159	0.342712780482734	FSCN1
ENSG00000233493	358.674370172299	-0.162169834265703	0.188212122918423	0.0280956139253901	0.334395634854862	TMEM238
ENSG00000169871	4598.90263577342	-0.161910055971415	0.158792519170621	0.0230472090458617	0.302288480949692	TRIM56
ENSG00000172432	2146.05807106639	-0.161894618586497	0.158308665278545	0.0229460841326215	0.301769247532703	GTPBP2
ENSG00000137507	68.5855227245909	-0.16160593717948	0.36677075662254	0.0221414217759285	0.296884666114167	LRRC32
ENSG00000173786	3158.16833782154	-0.161498083069426	0.168205546170717	0.02526118696569	0.315628346867238	CNP
ENSG00000232040	20.2903088721604	-0.161420911819755	0.417469131494867	0.0171167496374763	0.261183061511892	ZBED9
ENSG00000089159	3570.00074830333	-0.160939057307438	0.152694223694406	0.0221393558790541	0.296884666114167	PXN
ENSG00000189057	1598.34073626256	-0.16092987154298	0.233950350440647	0.0304253663486599	0.345827227633512	FAM111B
ENSG00000111181	17.7228748176345	-0.160566266878675	0.458439044161823	0.0119425822959026	0.213193532648114	SLC6A12
ENSG00000183479	59.7598908404697	-0.160452915104144	0.319108641902909	0.0258176195935148	0.319657858410314	TREX2
ENSG00000187676	236.842103285615	-0.160383694851461	0.197068883907443	0.0299597228098139	0.342712780482734	B3GLCT
ENSG00000131351	625.263414096168	-0.160341390201439	0.195409137260478	0.0298391220578629	0.342470667206022	HAUS8
ENSG00000055609	2286.95650824087	-0.160053904688457	0.181418037393945	0.0283441132206709	0.335457596666815	KMT2C
ENSG00000123360	352.160203665262	-0.159840148483886	0.236255776487242	0.0308296006489895	0.346851007858822	PDE1B
ENSG00000108395	962.233557293891	-0.15973219753472	0.187329175736129	0.0293191038177784	0.340489547019574	TRIM37
ENSG00000163918	1354.24679883329	-0.159718721177575	0.179297967605584	0.0282137113417098	0.335068849679717	RFC4
ENSG00000177595	1422.01502070033	-0.159668371055833	0.171607768336203	0.0269348855393042	0.326235507285481	PIDD1
ENSG00000163913	504.075558907507	-0.159456086051546	0.247146538759849	0.0305195193391383	0.346099506810034	IFT122
ENSG00000110324	6561.60149837229	-0.159424267197701	0.209955044908145	0.0311955869302579	0.348107547994585	IL10RA
ENSG00000143774	4694.23300438425	-0.15874759886331	0.117624439493108	0.0135695248130876	0.228674164284503	GUK1
ENSG00000187961	340.072157546319	-0.157997490163378	0.177137457272186	0.028865138330562	0.337906459693674	KLHL17
ENSG00000287160	47.4341856102709	-0.157978082483293	0.352189875321824	0.0240541068851703	0.307970426397781	NA
ENSG00000146918	3776.7263806742	-0.157692151600389	0.193899334909283	0.0311694594073129	0.348074401449718	NCAPG2
ENSG00000167595	797.136353656005	-0.15768644394179	0.17833527427266	0.0292400359936312	0.340175681904234	PROSER3
ENSG00000164078	87.1888286998554	-0.157661095287705	0.369759200425293	0.0225802787692351	0.30087843232717	MST1R
ENSG00000125505	1396.06589475858	-0.157510232511605	0.151899144424946	0.0238596757523327	0.30680003058386	MBOAT7
ENSG00000125657	138.319884605492	-0.157337091889218	0.234588459113737	0.0320175285014506	0.353085451874764	TNFSF9
ENSG00000072858	677.286084960061	-0.157219825583281	0.173966762840893	0.0287916512557307	0.337906459693674	SIDT1
ENSG00000151576	906.029354618036	-0.156942390756093	0.191057436440371	0.0313270084524501	0.348539055550538	QTRT2
ENSG00000093167	952.420048371698	-0.156423188158131	0.147773728513748	0.0234303675678762	0.305448269655462	LRRFIP2
ENSG00000163975	110.665099882799	-0.156249627150147	0.279040057248928	0.0298001123344256	0.342470667206022	MELTF
ENSG00000125871	912.158393331814	-0.15612303122631	0.157294389705575	0.0260038464070034	0.320380176511203	MGME1
ENSG00000204267	9519.66835995272	-0.155812942039268	0.109572626222528	0.01245175599577	0.217630632991185	TAP2
ENSG00000203852	17.7806118371067	-0.155219962107552	0.388032494809833	0.021039413520193	0.290131582222037	HIST2H3A
ENSG00000183828	205.685869533358	-0.1548656783815	0.200713293965368	0.0332885134764742	0.36145818045665	NUDT14
ENSG00000100439	430.234255999619	-0.154811696279136	0.205078522927353	0.0335195229971861	0.362046800464213	ABHD4
ENSG00000136478	680.89138215009	-0.154533052902429	0.184934325331146	0.0320805689542794	0.353262294470164	TEX2
ENSG00000131979	2709.2312642663	-0.154360975534612	0.151530584319554	0.0256623216984851	0.318259370833275	GCH1
ENSG00000142227	2909.11785758826	-0.154227541448179	0.123587998293203	0.0176084893131736	0.263503093244986	EMP3
ENSG00000125450	1431.64274873288	-0.154000532924242	0.163980810870173	0.028843110602569	0.337906459693674	NUP85
ENSG00000120699	1591.88907695363	-0.153831654656478	0.159021507796122	0.0278400342835483	0.332641935863286	EXOSC8
ENSG00000109929	645.647440668831	-0.153823930507657	0.159522327307192	0.0279614056039196	0.333561815581361	SC5D
ENSG00000092621	1776.6168959693	-0.153796673516586	0.179200835864933	0.0317571094150661	0.351762057198127	PHGDH
ENSG00000145375	423.621031707545	-0.153744556673071	0.227923654503686	0.0340045243930858	0.365348110187615	SPATA5
ENSG00000130706	3502.9925750346	-0.153681296805567	0.15697864792048	0.0274520179250734	0.329314669937573	ADRM1
ENSG00000158941	4696.10543412189	-0.153636868192348	0.162043376650803	0.0286538020176141	0.337707517921208	CCAR2
ENSG00000128268	176.499897494124	-0.153584951234762	0.218507784927474	0.0343352929044794	0.366023962870376	MGAT3
ENSG00000166289	962.237524046332	-0.153537364785693	0.159850245403595	0.0282214865075192	0.335068849679717	PLEKHF1
ENSG00000154839	927.858173844177	-0.153451511284548	0.229321329622176	0.0340969513473641	0.365557257990178	SKA1
ENSG00000165806	993.28625946722	-0.153273012880619	0.184907415410986	0.0328653297085454	0.358229710550505	CASP7
ENSG00000105254	2166.23919246301	-0.153171556708583	0.152628992377847	0.0266982247168657	0.324152678286921	TBCB
ENSG00000130816	9499.20966714804	-0.152657878015965	0.138533786751871	0.0231131892720862	0.302889579728621	DNMT1
ENSG00000047621	729.271027309736	-0.152462802713287	0.153109248290207	0.0272808140302403	0.328238964055718	C12orf4
ENSG00000072778	7479.39630574972	-0.152176247312493	0.106742520477468	0.0132258911810661	0.225394977712703	ACADVL
ENSG00000124772	75.338927825655	-0.152139422270221	0.256109121792577	0.0330754647320064	0.359998052416212	CPNE5
ENSG00000167969	956.20384868414	-0.15171815601044	0.143149500374279	0.0250575207356714	0.314801962622392	ECI1
ENSG00000139675	38.4325462271577	-0.151666895314306	0.877762478370875	0.0022838703174426	0.0778876270529274	HNRNPA1L2
ENSG00000213221	429.913512443834	-0.151310741774363	0.189420811390686	0.034614801257239	0.367085223996563	DNLZ
ENSG00000085998	1197.18768517017	-0.151273844620562	0.141331066240444	0.0248176715848116	0.313186822632466	POMGNT1
ENSG00000130305	1392.97578261871	-0.15108074489074	0.126730245104959	0.0204106661255154	0.285920524261531	NSUN5
ENSG00000134153	931.9233641708	-0.150793162800723	0.134107701943463	0.0229387365066603	0.301769247532703	EMC7
ENSG00000007968	2625.47141711407	-0.150691666105037	0.183719714270276	0.034395091138632	0.366401569741161	E2F2
ENSG00000103429	1496.51127361932	-0.150072609461968	0.141594634366856	0.0256881437782432	0.318316973726936	BFAR
ENSG00000166347	792.710772671974	-0.150070235706435	0.181549603369212	0.0345355693899088	0.367085223996563	CYB5A
ENSG00000159842	2382.09936109371	-0.14997264268594	0.119198765137641	0.0185754673237852	0.273025722697102	ABR
ENSG00000134030	54.9497920566244	-0.149948953647125	0.309172382000938	0.0297455495403297	0.342463248120537	CTIF
ENSG00000156510	49.9939971165188	-0.149917392633923	0.392549088012795	0.0210154924167647	0.290131582222037	HKDC1
ENSG00000137831	43.9179935286175	-0.149876727704522	0.391677759093547	0.0211377529067372	0.290595494735727	UACA
ENSG00000156011	38.4365460177752	-0.149861604454634	0.411858183725216	0.0182371761516504	0.270958836472421	PSD3
ENSG00000107862	3246.06786975389	-0.149807251216214	0.196585534591992	0.0361392531760037	0.370196810104512	GBF1
ENSG00000066827	235.048653276237	-0.149521415163211	0.231452369038908	0.0360069906598834	0.369686527738189	ZFAT
ENSG00000127054	2830.99958564788	-0.149463306144028	0.110844203982928	0.0160042885277633	0.249252530396534	CPSF3L
ENSG00000026036	325.558761903235	-0.149369998555435	0.208489399793082	0.0367851343314401	0.373088633020159	RTEL1-TNFRSF6B
ENSG00000108518	65116.0891700841	-0.149287690922038	0.136109100458697	0.0245458130943772	0.310824024112538	PFN1
ENSG00000104889	1160.8742666817	-0.149268234582923	0.179248150142063	0.0347690614711769	0.367520227126062	RNASEH2A
ENSG00000154640	929.176845361745	-0.149107253232085	0.182976906348426	0.0353751998479876	0.368698622401289	BTG3
ENSG00000186529	23.0187575384457	-0.14887523535692	0.454842710597366	0.0116599855171739	0.211043717828268	CYP4F3
ENSG00000116871	8484.61757017326	-0.148486332532703	0.105989647117931	0.0148410375822869	0.239608631470842	MAP7D1
ENSG00000169230	5029.14137073385	-0.148387208319902	0.15500448036694	0.0305604302494328	0.346099506810034	PRELID1
ENSG00000149428	4823.35130175784	-0.148171269580218	0.167617108161809	0.0335677147485468	0.362046800464213	HYOU1
ENSG00000266028	1936.00065431434	-0.147921758083016	0.179185616593675	0.0357046176797835	0.368698622401289	SRGAP2
ENSG00000204104	401.068056371822	-0.14786579767014	0.224381375536094	0.0372854197042891	0.373665582232479	TRAF3IP1
ENSG00000176058	495.402188139107	-0.14767598826244	0.146991195926428	0.0289216538756295	0.33817397537396	TPRN
ENSG00000101003	1184.68650820837	-0.147644368778967	0.223601409173797	0.0374482503635781	0.373735921196692	GINS1
ENSG00000141552	1415.73656488176	-0.14752588781443	0.165404122364795	0.0335891798330853	0.362046800464213	ANAPC11
ENSG00000101665	737.115286108478	-0.147089865510372	0.19423562153594	0.0377949741738517	0.37560512255406	SMAD7
ENSG00000185347	1070.55959612047	-0.147017021906362	0.178225032340339	0.036217734490988	0.3705845930116	C14orf80
ENSG00000104866	634.216361292209	-0.146988925989727	0.175030457177366	0.0357545538163626	0.368698622401289	PPP1R37
ENSG00000149573	58.1986259500597	-0.146974490122357	0.329638919236839	0.0288397840570961	0.337906459693674	MPZL2
ENSG00000183155	580.791372612498	-0.146510907002639	0.157491766266501	0.0325571368968251	0.356680994676515	RABIF
ENSG00000115310	3171.09361350737	-0.146231722902379	0.111917785803038	0.0182694302233117	0.270958836472421	RTN4
ENSG00000086015	1083.41721086715	-0.145993746998544	0.16862213837079	0.035371114492729	0.368698622401289	MAST2
ENSG00000229140	4.958637522223	-0.145633129394729	0.596382840433367	0.003811922664041	NA	CCDC26
ENSG00000165521	135.309731463599	-0.145514354934627	0.243776674091716	0.0371932703493533	0.373563014413541	EML5
ENSG00000138035	1575.21528543634	-0.145284299590304	0.185753830651729	0.038391760102538	0.377242451098363	PNPT1
ENSG00000149929	1446.60789486024	-0.145084577617449	0.173528754809507	0.0369319037379797	0.373313853424489	HIRIP3
ENSG00000240370	197.25401461232	-0.144987106505182	0.206425081336773	0.039549952576283	0.38066139728174	U47924.6
ENSG00000136235	23.0529264798957	-0.144969655632884	0.349047218644927	0.0273007751792092	0.328238964055718	GPNMB
ENSG00000106268	1165.43983918942	-0.144917832024034	0.173539176069061	0.0370607325197131	0.373364524466359	NUDT1
ENSG00000104687	2289.29887156648	-0.144818351198019	0.12376298038894	0.0234920365491447	0.305704022949036	GSR
ENSG00000235652	78.1584527520664	-0.144774284298714	0.296025077500382	0.0327552392927797	0.357513326347254	RP11-545I5.3
ENSG00000114302	1263.01240910061	-0.144343152768845	0.160095919386056	0.0348428902570885	0.3677833451224	PRKAR2A
ENSG00000160298	858.619245552983	-0.144146438669796	0.173483724883595	0.0376452114099398	0.3750623366037	C21orf58
ENSG00000185100	37.4388732486549	-0.144052890189416	0.377437395702297	0.0237589741881493	0.306541751950276	ADSSL1
ENSG00000065989	1723.27581410602	-0.144038103282762	0.186141779347107	0.0393472020654387	0.38066139728174	PDE4A
ENSG00000188822	80.2036830709334	-0.143796813176313	0.250778783956601	0.0374418927016528	0.373735921196692	CNR2
ENSG00000181634	47.6623716962522	-0.143665580026886	0.369894221509052	0.0248899451244927	0.313596617909681	TNFSF15
ENSG00000224597	283.993280072744	-0.143479317093197	0.18498557237784	0.0396560168002944	0.38066139728174	SVIL-AS1
ENSG00000279809	29.6716826621599	-0.143439351236893	0.81726162919904	0.00257707892311102	0.0843923165430975	AC005538.3
ENSG00000157181	436.523820034041	-0.143376104166701	0.195827420508059	0.0404717424324774	0.381997286098986	C1orf27
ENSG00000221887	180.028431828733	-0.143275320965397	0.272008463498752	0.0356552334435742	0.368698622401289	HMSD
ENSG00000143575	2066.73174797146	-0.14323198802176	0.158090979045608	0.0352544773888195	0.368698622401289	HAX1
ENSG00000143324	861.639973576982	-0.143187710229629	0.166807853769821	0.0372009262457261	0.373563014413541	XPR1
ENSG00000159788	95.529622687884	-0.142812346011615	0.255748389672492	0.0374603894999167	0.373735921196692	RGS12
ENSG00000197497	38.6342698899116	-0.14253852266345	0.301969225853419	0.0330378143580035	0.359848831605181	ZNF665
ENSG00000136715	1162.40731637804	-0.14251364942546	0.151729251608729	0.0342105929074083	0.365992471168153	SAP130
ENSG00000159069	4435.53988046159	-0.142437382349163	0.114394639031893	0.0217064289337401	0.294732911746203	FBXW5
ENSG00000131470	327.022570993838	-0.142407740597578	0.232124438554204	0.0398783069132024	0.38066139728174	PSMC3IP
ENSG00000215712	327.783414686425	-0.142319369310609	0.167128639010731	0.0379650843365661	0.37592436275555	TMEM242
ENSG00000128272	9992.991543809	-0.142286984466823	0.161350043275804	0.0367822285433154	0.373088633020159	ATF4
ENSG00000169738	1168.35140220353	-0.142177199398245	0.164104513514306	0.0374705630525857	0.373735921196692	DCXR
ENSG00000132646	10798.6423531456	-0.142053876224639	0.183841418973416	0.0406369277142092	0.381997286098986	PCNA
ENSG00000158850	1398.06327843723	-0.141889546263917	0.171941092029028	0.0391835590364037	0.380470333253349	B4GALT3
ENSG00000125753	6676.32582652381	-0.141797788556163	0.158781084153944	0.0365938760261207	0.372405247493988	VASP
ENSG00000143622	756.870997227841	-0.14178693595444	0.163589264175409	0.0376835733215693	0.375113768606959	RIT1
ENSG00000205837	20.2589172310124	-0.141476984269715	0.37682565754537	0.0241624582461721	0.309094391402734	LINC00487
ENSG00000182054	6284.46554927872	-0.141456568298488	0.119791306730038	0.0244867817647946	0.310599845322049	IDH2
ENSG00000109016	307.633792103155	-0.141372870928087	0.195296058185002	0.0419176762691656	0.389052806163136	DHRS7B
ENSG00000000460	719.695243681873	-0.141281600861524	0.188020637927175	0.0415981919135486	0.387879914796866	C1orf112
ENSG00000167034	46.1441824988692	-0.14124491301259	0.362547341954337	0.0263292212106769	0.322638700077906	NKX3-1
ENSG00000086300	1773.59216436276	-0.141098280612901	0.154041507203624	0.0360015691427257	0.369686527738189	SNX10
ENSG00000070010	2050.19072306822	-0.140910903831127	0.150466701770505	0.0351994480420763	0.368698622401289	UFD1L
ENSG00000213551	3021.17704269804	-0.140634117310004	0.162656744004047	0.0384507055090164	0.377242451098363	DNAJC9
ENSG00000163814	53.1387745413345	-0.140563754596698	0.305021131200028	0.0334744887019042	0.361982042934044	CDCP1
ENSG00000179630	252.208693583225	-0.140499755595836	0.240571657186249	0.0401915855896348	0.381997286098986	LACC1
ENSG00000185947	1520.95403076576	-0.140343466645522	0.13164264814261	0.0297178371951428	0.342463248120537	ZNF267
ENSG00000129219	520.683082703412	-0.139945256420634	0.177075336150817	0.0415523630432423	0.387693090566714	PLD2
ENSG00000160446	1521.36462862386	-0.139881732169967	0.14313080010847	0.0339230639739532	0.364733601282182	ZDHHC12
ENSG00000165030	1090.25958261377	-0.139790123593663	0.166258999475262	0.0399123386412096	0.38066139728174	NFIL3
ENSG00000249115	1385.81436247427	-0.139658244899618	0.16462365744543	0.0396998672072988	0.38066139728174	HAUS5
ENSG00000198064	841.862039893715	-0.139643538851668	0.18916030007625	0.0429590281521977	0.392056558685904	RP11-347C12.1
ENSG00000112812	13.5802277513571	-0.139308013579425	0.381258705810852	0.0236625774698127	NA	PRSS16
ENSG00000023191	2554.8167748469	-0.139245714760955	0.114978464023445	0.0243088996130449	0.309751187606251	RNH1
ENSG00000100162	1097.33497886293	-0.139228065012882	0.167165658350641	0.0405714946021829	0.381997286098986	CENPM
ENSG00000243156	1401.54022395569	-0.139197590451573	0.188494077694725	0.0432738931977931	0.39331113024033	MICAL3
ENSG00000140983	3492.30187792839	-0.138834092564888	0.118609361514461	0.0260805953158194	0.32102381302801	RHOT2
ENSG00000142188	1025.6753779022	-0.138827566764081	0.175216724467317	0.0422418320829201	0.390730448023613	TMEM50B
ENSG00000268400	14.9066684320986	-0.138651997832904	0.476394755603848	0.00841730419609461	NA	CTD-3214H19.4
ENSG00000057663	964.345724756769	-0.138571121728537	0.157687691559051	0.0391116431221073	0.38037011331938	ATG5
ENSG00000132694	438.561938037712	-0.138553458537143	0.192772879573958	0.0439968325743533	0.397104117916401	ARHGEF11
ENSG00000159753	4979.09073251316	-0.138402471285898	0.124091061088779	0.0285669201275467	0.337040326873748	CARMIL2
ENSG00000171848	11530.5102032559	-0.138237173777146	0.202287449287997	0.0443342804465938	0.398080624639514	RRM2
ENSG00000105982	34.1898792779584	-0.138146321254108	0.323326230384639	0.0322633886468655	0.355015369510274	RNF32
ENSG00000087258	140.535807296089	-0.138115814377289	0.265766784123799	0.0387678512709151	0.379127893593445	GNAO1
ENSG00000205045	4063.40397441285	-0.138078539323583	0.183417263921807	0.0438116360888449	0.395990800993041	SLFN12L
ENSG00000142330	1085.82488466903	-0.137905014302254	0.122261831320397	0.0282820094686473	0.335380571302615	CAPN10
ENSG00000012048	1874.35660770586	-0.137765619268548	0.17329333283723	0.0428844114058077	0.392056558685904	BRCA1
ENSG00000163904	964.210704738904	-0.137719829133612	0.158426873137636	0.040053955767415	0.381769821902355	SENP2
ENSG00000092853	1888.42934372684	-0.137475610185244	0.204647152089629	0.0448547864062511	0.39987779728843	CLSPN
ENSG00000158050	2555.87713361252	-0.137271308019925	0.165203099278475	0.0419287399008319	0.389052806163136	DUSP2
ENSG00000103769	3045.22894388565	-0.137216813632904	0.116282568906075	0.0264762709511148	0.323023399891402	RAB11A
ENSG00000140961	36.4084072624569	-0.137140822814516	0.327625015576415	0.0320508463631524	0.353193747569313	OSGIN1
ENSG00000198689	677.205528838653	-0.137071295138629	0.158349140884265	0.0406284151944766	0.381997286098986	SLC9A6
ENSG00000106462	4997.1792620364	-0.136635649942889	0.182316769581705	0.0449440004040814	0.400090859084941	EZH2
ENSG00000169221	3310.53794735225	-0.136538123219863	0.116150016145152	0.0269944494076556	0.326693694884437	TBC1D10B
ENSG00000108523	3204.53204288495	-0.136348575265507	0.167526731437667	0.0432089491850102	0.393143895399448	RNF167
ENSG00000182993	41.3615740260992	-0.136171108626539	0.27665647445747	0.0384940524577375	0.377242451098363	C12orf60
ENSG00000121594	164.307865737376	-0.136027399338634	0.265410038225409	0.0398787155106173	0.38066139728174	CD80
ENSG00000147155	1899.11989068514	-0.13595106617663	0.159853940902746	0.0420185569762246	0.389384050499156	EBP
ENSG00000183722	101.827890400847	-0.13594918850753	0.292634470124396	0.0367390779102711	0.373088633020159	LHFP
ENSG00000279693	19.2421988656677	-0.135734705871258	0.401942489758602	0.0199065677082455	0.282561428391498	RP11-71L14.3
ENSG00000135535	7349.07386057159	-0.135512698039796	0.107951088735969	0.0243732190444476	0.309831004779875	CD164
ENSG00000129484	581.182672475355	-0.13548078563296	0.185728081627646	0.0462046729755569	0.40590440648486	PARP2
ENSG00000075651	24.2517824132828	-0.135437127354912	0.347806330136512	0.029692822697072	0.342463248120537	PLD1
ENSG00000184678	142.201893345957	-0.135389178508633	0.230149593658577	0.0443782983013715	0.398080624639514	HIST2H2BE
ENSG00000164168	742.256384790779	-0.135288655981563	0.127482928037233	0.0326207237577752	0.35679727062687	TMEM184C
ENSG00000128656	157.622905543114	-0.135241086928923	0.263380321442522	0.0405341562734361	0.381997286098986	CHN1
ENSG00000128534	1767.29226256928	-0.135154325070962	0.160175448988733	0.0428464184502368	0.392056558685904	LSM8
ENSG00000167962	2845.8134821815	-0.135135675382951	0.141839038190309	0.0378357252519965	0.37560512255406	ZNF598
ENSG00000133302	522.413418258067	-0.134783073206355	0.193378487601987	0.0470937070760769	0.409170815641915	SLF1
ENSG00000169223	3524.04011942627	-0.13473718365059	0.113842573389012	0.0275894289321717	0.330435622533444	LMAN2
ENSG00000173276	942.099828228157	-0.13472955401557	0.134246590399996	0.0356485318180218	0.368698622401289	ZBTB21
ENSG00000134107	16422.7387049187	-0.134674621634478	0.156831108550023	0.0425314047097531	0.391494835322707	BHLHE40
ENSG00000186594	206.353228355955	-0.134639486370665	0.207639520471833	0.0468810846070658	0.408267429159215	MIR22HG
ENSG00000188157	1093.7869166889	-0.134544696728159	0.186053959431677	0.0470437579954999	0.408973236801827	AGRN
ENSG00000163697	88.6621220755915	-0.134539216213789	0.310545540081733	0.0351412775522636	0.368638210403546	APBB2
ENSG00000228049	101.329184624485	-0.134504497749613	0.306407451093248	0.0356786349495036	0.368698622401289	POLR2J2
ENSG00000008710	2809.06444993918	-0.134346231834737	0.133601877982378	0.0357869273902944	0.368698622401289	PKD1
ENSG00000184990	2411.12386825461	-0.134155209841982	0.1498248850626	0.0412055131348315	0.385413856832391	SIVA1
ENSG00000183726	3303.5697469854	-0.134053237409993	0.122261126938903	0.0317227801922095	0.351640935891668	TMEM50A
ENSG00000163121	123.880650113656	-0.134022884910178	0.218787252223742	0.0464827190077299	0.40715719662307	NEURL3
ENSG00000090674	376.765343994977	-0.133882207900014	0.206177960874266	0.0475502733317547	0.40977253661899	MCOLN1
ENSG00000100359	2087.55545453899	-0.133878161839992	0.129805639916167	0.0348413214357274	0.3677833451224	SGSM3
ENSG00000213397	518.109011142645	-0.133785900695704	0.184094378116111	0.0476020185870064	0.40977253661899	HAUS7
ENSG00000175455	1514.08901487994	-0.133770232762406	0.110288152739143	0.0269016051523029	0.326095183100214	CCDC14
ENSG00000178585	453.088166830389	-0.133649740124859	0.184212574374595	0.0477327817138728	0.40977253661899	CTNNBIP1
ENSG00000088881	69.3075218872083	-0.133604033615279	0.343728347676352	0.0307660833827676	0.346851007858822	EBF4
ENSG00000110497	1195.62398947557	-0.133547442505368	0.154725053354694	0.0431192144568427	0.392565059055604	AMBRA1
ENSG00000150667	45.2371084112187	-0.13344239572836	0.428415604004665	0.0144994974423518	0.237449835143426	FSIP1
ENSG00000243742	9.02974411629266	-0.133364998194905	0.452830939863089	0.0106357101355544	NA	RPLP0P2
ENSG00000213523	1213.4369986476	-0.133306780683419	0.159388961310138	0.0444733586004668	0.398333605623977	SRA1
ENSG00000157193	1908.494817832	-0.133171620938096	0.178941327757338	0.0477525320396699	0.40977253661899	LRP8
ENSG00000274012	1043.14898210511	-0.133155842427176	0.430179933847012	NA	NA	RN7SL2
ENSG00000131471	21.5801078240118	-0.132892082211837	0.343846692736655	0.0309232753343133	0.3471305089993	AOC3
ENSG00000166965	702.707119001914	-0.132798478316114	0.139536530607938	0.0393886394654291	0.38066139728174	RCCD1
ENSG00000262919	620.823745682382	-0.132725478352061	0.135481818548129	0.0380628398568011	0.376148945356724	FAM58A
ENSG00000105011	3250.12807528064	-0.132616309643553	0.180157449376339	0.0483845380928305	0.411737372008845	ASF1B
ENSG00000187688	1664.87754128989	-0.13258252635611	0.155651007645582	0.044322318293668	0.398080624639514	TRPV2
ENSG00000149218	908.000792209552	-0.132377685805209	0.19954946037065	0.0490641612276481	0.412678651363061	ENDOD1
ENSG00000149554	1819.98484062275	-0.132185285962644	0.178013097942718	0.0485974170632521	0.412460630083423	CHEK1
ENSG00000163956	1475.15241839987	-0.132175986833627	0.150716467502005	0.0434512595200101	0.394631952776599	LRPAP1
ENSG00000169635	297.828951416215	-0.132168679663432	0.159240773644512	0.0455872208994648	0.403546241071764	HIC2
ENSG00000112195	335.124552516462	-0.132152954633758	0.259732200607421	0.0426938896800442	0.391777689731834	TREML2
ENSG00000060491	3003.27379143178	-0.131929634617575	0.117832025717059	0.031917106637739	0.352580359023769	OGFR
ENSG00000137331	2107.33391735992	-0.131840986322153	0.218298880550985	0.0481280329782777	0.410632669242103	IER3
ENSG00000270069	84.8179893118037	-0.131721833961272	0.242591068775418	0.045219876965349	0.401476651309014	MIR222HG
ENSG00000160404	555.289036164393	-0.131717065322766	0.136962482104949	0.0396178116156841	0.38066139728174	TOR2A
ENSG00000118263	997.041639902393	-0.13163231456682	0.165930194306204	0.0474771583407118	0.40977253661899	KLF7
ENSG00000256262	236.298056886275	-0.131576826791663	0.193623753371347	0.0498685934496211	0.414595272184532	USP30-AS1
ENSG00000276168	1093.01042169295	-0.131564467580677	0.442748258937719	NA	NA	RN7SL1
ENSG00000182585	25.8317836284647	-0.131521471920533	0.414209473092234	0.0171012313798489	0.261183061511892	EPGN
ENSG00000169689	987.620910017355	-0.131458016807804	0.186743224503046	0.0498694865351363	0.414595272184532	STRA13
ENSG00000162769	490.921912045859	-0.13140920770322	0.164014134599702	0.0473518846353571	0.40977253661899	FLVCR1
ENSG00000102901	1536.13365516261	-0.13124451644509	0.131614360403706	0.0381712571141385	0.376477799004341	CENPT
ENSG00000166451	1716.8514643536	-0.131192778559173	0.212864836733018	0.0491630296414445	0.412924679814412	CENPN
ENSG00000173588	344.942686124462	-0.13115040171572	0.216709459003249	0.0488148526283629	0.412616087140243	CEP83
ENSG00000116852	6216.30067840143	-0.131129590372551	0.159792409316698	0.046779956321236	0.408057838645193	KIF21B
ENSG00000176225	611.638921432043	-0.131119456435741	0.224991325116927	0.0478963505744404	0.410106991654	RTTN
ENSG00000198712	27982.6730889861	-0.131111845412515	0.124438391431872	0.0355004994979079	0.368698622401289	MT-CO2
ENSG00000092098	2791.06412040246	-0.131100280188401	0.142342077818299	0.0420723977835799	0.389642767150333	RNF31
ENSG00000156381	258.108649850606	-0.130713383793792	0.173206389240093	0.0495094582745692	0.414566125229195	ANKRD9
ENSG00000144395	172.341142803532	-0.130658112176481	0.221343167570979	0.0486700674283565	0.412616087140243	CCDC150
ENSG00000173083	609.133261451503	-0.130567588304655	0.194885207423157	0.0507548503918087	0.419154680139528	HPSE
ENSG00000133812	94.5441843906722	-0.130561483084118	0.267315344155872	0.04258333357491	0.391651362080813	SBF2
ENSG00000013810	6311.64732498544	-0.130462832736143	0.137562665143372	0.0411503349401288	0.38537737351095	TACC3
ENSG00000130244	476.793525055165	-0.130342662131293	0.171613172442204	0.0496790328597602	0.414595272184532	FAM98C
ENSG00000153029	1343.28436614955	-0.130125138817099	0.146855675818181	0.0445146036475614	0.398333605623977	MR1
ENSG00000169967	2170.89846516155	-0.130003533149831	0.137694116749929	0.0416909790545852	0.388504095579337	MAP3K2
ENSG00000173137	375.412211737463	-0.129992611070145	0.164172992324165	0.0488544760093404	0.412616087140243	ADCK5
ENSG00000159363	1472.96460878272	-0.129953886554267	0.132577193719411	0.039899893273933	0.38066139728174	ATP13A2
ENSG00000285708	41.1484389541794	-0.129889388427149	0.299822278561532	0.0384997618245552	0.377242451098363	NA
ENSG00000141522	15134.9893295298	-0.129845256641137	0.13018358755389	0.0391095678610023	0.38037011331938	ARHGDIA
ENSG00000100092	5936.4764122446	-0.12982748851626	0.149253544596667	0.0455319307143187	0.403294313828477	SH3BP1
ENSG00000131981	684.82731709227	-0.129524793977323	0.156086799128822	0.0476420648277758	0.40977253661899	LGALS3
ENSG00000105642	20.7390875127224	-0.129487417554006	0.384655738273357	0.0234803946159897	0.305704022949036	KCNN1
ENSG00000168646	204.276327447063	-0.129430371597762	0.19397718224181	0.0518037969744855	0.42341646129608	AXIN2
ENSG00000198324	62.9023289582653	-0.12933039437246	0.236725304045484	0.0476006920612071	0.40977253661899	FAM109A
ENSG00000136492	772.411145637675	-0.129229792598704	0.180697616325613	0.0517104036858142	0.423113270441738	BRIP1
ENSG00000118407	6.61765309867835	-0.129083022574935	0.440590290624103	0.0119738094870621	NA	FILIP1
ENSG00000183684	4566.82220312856	-0.128962093146098	0.184152676243681	0.0521572634924643	0.424009081988353	ALYREF
ENSG00000166562	2192.95205320088	-0.128731982510629	0.150714011112821	0.0471428127829509	0.409360842831043	SEC11C
ENSG00000135124	882.232968179654	-0.12871843814464	0.167980571561917	0.0508526841012143	0.419358506938921	P2RX4
ENSG00000139618	907.158645425587	-0.128605559021205	0.194553475080559	0.0525521205884669	0.425140433027581	BRCA2
ENSG00000141582	1298.86861174481	-0.128594404043234	0.157625339335208	0.0490182154359877	0.412678651363061	CBX4
ENSG00000146670	3287.88738124828	-0.128405599450681	0.189138990370067	0.0528081493950232	0.425608200298442	CDCA5
ENSG00000157654	3113.13430654846	-0.128376793531892	0.1215694709578	0.0372046991269424	0.373563014413541	PALM2-AKAP2
ENSG00000176261	473.86664816321	-0.128181916430819	0.146597284194307	0.0465891326239483	0.407808939791042	ZBTB8OS
ENSG00000065911	7528.82809245353	-0.12815844324757	0.192714593748383	0.0530153068062374	0.426814908030956	MTHFD2
ENSG00000101966	1454.12567746495	-0.12811543517816	0.146768124979146	0.0467150876372937	0.407994443884042	XIAP
ENSG00000135045	738.004163875357	-0.1280191803005	0.189839017621203	0.0531818036358302	0.427093164558278	C9orf40
ENSG00000226979	3082.8876682674	-0.127927507307557	0.313350866153903	0.0373265575333977	0.373665582232479	LTA
ENSG00000168393	1801.93128548196	-0.127842089925183	0.190289934527371	0.0533508707118569	0.427830449016603	DTYMK
ENSG00000169220	2098.95017870051	-0.127715207129157	0.135684398618375	0.0435276506566478	0.395087027186035	RGS14
ENSG00000187210	421.324832327445	-0.127713999946302	0.201851989249774	0.052998078256076	0.426814908030956	GCNT1
ENSG00000164823	694.390127973941	-0.127648464245166	0.151892689756744	0.0486782040265821	0.412616087140243	OSGIN2
ENSG00000129173	889.159538350309	-0.127644698652159	0.195278603438788	0.0534254376158715	0.427830449016603	E2F8
ENSG00000115607	366.622821525723	-0.127546191287298	0.173082405372081	0.0527836177936116	0.425608200298442	IL18RAP
ENSG00000152457	1138.60705830586	-0.127306295924751	0.140829288433947	0.0457785819462248	0.404608508395765	DCLRE1C
ENSG00000163406	54.153697381591	-0.12720124961494	0.356790681158877	0.0297039453136506	0.342463248120537	SLC15A2
ENSG00000251503	47.5906379138984	-0.127159468633094	0.336687551007766	0.0336456230186902	0.362046800464213	APITD1-CORT
ENSG00000012963	2104.90174569777	-0.12708646208721	0.133960196318635	0.0436221388381708	0.395588770091606	UBR7
ENSG00000269821	39.7377571396949	-0.127020178529489	0.26772667646831	0.044547853838993	0.398333605623977	KCNQ1OT1
ENSG00000106617	666.894887165709	-0.126965109676387	0.1469819237933	0.0480989550278348	0.410632669242103	PRKAG2
ENSG00000289100	196.08643349526	-0.126860319451856	0.198172456254874	0.0540189171536492	0.429607589278572	NA
ENSG00000169410	1683.30211388658	-0.126766918361451	0.118493205922519	0.0376534539242221	0.3750623366037	PTPN9
ENSG00000129515	2789.30535310682	-0.126565067639255	0.120764121838343	0.0388876478990242	0.379699418160384	SNX6
ENSG00000135116	7.91295465799525	-0.126351274582186	0.484853863453383	0.00741932528227364	NA	HRK
ENSG00000115947	616.992187035402	-0.126281579115768	0.186412286960242	0.0548986170624998	0.432553150842328	ORC4
ENSG00000163191	2970.17836236212	-0.12606093895827	0.120549655252166	0.0393758431500491	0.38066139728174	S100A11
ENSG00000178726	12.1242305818023	-0.126031783611108	0.418601299906607	0.015571198213791	NA	THBD
ENSG00000129250	2563.4893877383	-0.125741587159338	0.14478812997318	0.0488854827586394	0.412616087140243	KIF1C
ENSG00000105464	17.7590375827899	-0.125734650379049	0.31842500344118	0.0373392125948496	0.373665582232479	GRIN2D
ENSG00000134291	1766.42528868676	-0.125698611843147	0.176488151635193	0.0551005496118723	0.433621131526729	TMEM106C
ENSG00000180616	34.8921671641607	-0.125507978955805	0.284080585566995	0.0429399488115877	0.392056558685904	SSTR2
ENSG00000164211	2615.32831266358	-0.125431482337516	0.157081033121849	0.0525107500850766	0.425140433027581	STARD4
ENSG00000155287	974.530358536826	-0.125351899431323	0.139688584426755	0.0477115909105868	0.40977253661899	SLC25A28
ENSG00000174373	992.570695073332	-0.124822623525792	0.201997733861744	0.0556370549439631	0.435789772205685	RALGAPA1
ENSG00000111452	32.1832189735745	-0.124740219094046	0.334776445130446	0.0346790644717664	0.367085223996563	ADGRD1
ENSG00000099953	17.9844579924773	-0.124726296072694	0.357590006286702	0.0298887501861372	0.342470667206022	MMP11
ENSG00000141664	1580.43217934264	-0.124670936685888	0.161613731160834	0.054333413171333	0.431196163346519	ZCCHC2
ENSG00000118096	268.850318441426	-0.12466367442791	0.17060883630897	0.0556948119635624	0.436014957616826	IFT46
ENSG00000071054	5742.3489884159	-0.124593292281966	0.107003893210831	0.0346591615593748	0.367085223996563	MAP4K4
ENSG00000186891	2182.98280412704	-0.124422872786067	0.176789159690199	0.0565292378691941	0.439571119716429	TNFRSF18
ENSG00000099956	3010.79784761694	-0.124370868771609	0.119916769753548	0.0411033050643722	0.385176919216071	SMARCB1
ENSG00000114648	698.860391515473	-0.124186845004453	0.180458190418894	0.0569806567685873	0.441313440410606	KLHL18
ENSG00000097033	2593.34236700423	-0.124121009980776	0.107171765923416	0.0352925249235315	0.368698622401289	SH3GLB1
ENSG00000164180	688.983795871817	-0.123940104542289	0.118953006816638	0.0411941133794315	0.385413856832391	TMEM161B
ENSG00000204923	180.718642353216	-0.12373637589514	0.181564336240654	0.0575105818615768	0.441729428384197	FBXO48
ENSG00000139835	20.6351631805931	-0.123414790643216	0.36909527482423	0.027285251204517	0.328238964055718	GRTP1
ENSG00000151287	841.715938360654	-0.123330708376259	0.192968885669095	0.0577687257676863	0.441729428384197	TEX30
ENSG00000011028	529.628506017375	-0.123298958754197	0.22076477428997	0.054563968080484	0.431403201378154	MRC2
ENSG00000077157	575.477121933651	-0.123217842317636	0.241118739654365	0.0512548485001654	0.42072627896643	PPP1R12B
ENSG00000104205	236.790123799736	-0.123163199102682	0.195220935674329	0.0578015431646858	0.441729428384197	SGK3
ENSG00000185803	1235.19025307648	-0.12316091303783	0.132205202602056	0.0477378739396864	0.40977253661899	SLC52A2
ENSG00000278311	2474.80551465329	-0.123133113392818	0.119352637382431	0.0423764668128672	0.390773418812397	GGNBP2
ENSG00000204475	577.060682865564	-0.122854063664946	0.196690399659313	0.0580057445949156	0.441729428384197	NCR3
ENSG00000119771	97.8252211053699	-0.122780192032218	0.255289802315005	0.0491740520835472	0.412924679814412	KLHL29
ENSG00000145936	24.3776083459709	-0.122694110993086	0.342285270522576	0.0336490839098201	0.362046800464213	KCNMB1
ENSG00000140326	770.437751097595	-0.122656038292943	0.144233671989658	0.0525477721651372	0.425140433027581	CDAN1
ENSG00000289047	611.009699070781	-0.12261020863296	0.16179479152192	0.0568611713342511	0.441239166920562	NA
ENSG00000228434	26.0706502704708	-0.122514590756093	0.275374870233799	0.046007954853582	0.405123356417218	AC004951.6
ENSG00000160957	1897.94289539951	-0.122460066374573	0.179476682945777	0.0588770306297425	0.444937479836933	RECQL4
ENSG00000137500	925.801324652234	-0.122424503091312	0.137213874114196	0.0505320135713916	0.417792462041577	CCDC90B
ENSG00000148158	513.855241577123	-0.122377597196558	0.201096602076915	0.0580748081886569	0.441729428384197	SNX30
ENSG00000104856	3315.26278267764	-0.122339953451475	0.0969977064527489	0.0318896190625583	0.352580359023769	RELB
ENSG00000171067	514.45779931748	-0.122239159184958	0.187472417503169	0.0591460426785755	0.445402889529894	C11orf24
ENSG00000126215	1121.70107277088	-0.122238736900645	0.198656179792444	0.0584550845106864	0.442638979989988	XRCC3
ENSG00000176974	1301.10803065426	-0.122084192769392	0.174916034155248	0.0590850836164876	0.445389158854331	SHMT1
ENSG00000108592	2276.9890926345	-0.12207696349892	0.110179001208187	0.0392995298531538	0.38066139728174	FTSJ3
ENSG00000198056	1057.52356480117	-0.121992793918083	0.162900943266045	0.0578150536810981	0.441729428384197	PRIM1
ENSG00000198860	1499.64082916993	-0.121886564716977	0.118865147390016	0.0437424607600308	0.395990800993041	TSEN15
ENSG00000188827	801.635550878943	-0.121753295302	0.166668197164211	0.0586680774464303	0.443581424596224	SLX4
ENSG00000146247	2636.19151981545	-0.121543806832873	0.134912734297389	0.0508609246324033	0.419358506938921	PHIP
ENSG00000079277	1201.47302150201	-0.121269943713888	0.153889402214985	0.0569539506443632	0.441313440410606	MKNK1
ENSG00000213199	34.6352712189529	-0.121212311696831	0.263805358522145	0.0487703528832904	0.412616087140243	ASIC3
ENSG00000177576	417.11520631289	-0.121200001442774	0.194987102307248	0.0598444739830925	0.446867136022179	C18orf32
ENSG00000155542	103.528080054839	-0.121197407924804	0.225872017368461	0.0554766657583868	0.435213863786176	SETD9
ENSG00000283977	45.292539855216	-0.12112168381789	0.351006541414452	0.0319446534527698	0.352580359023769	NA
ENSG00000170779	2309.49461471271	-0.121105286527328	0.169922703402586	0.0598458881519956	0.446867136022179	CDCA4
ENSG00000177084	3673.22749200729	-0.120677912609021	0.165028144063022	0.0597920755982184	0.446867136022179	POLE
ENSG00000100911	8212.07427570069	-0.12066794615603	0.130044541153398	0.050173403314171	0.41528437511856	PSME2
ENSG00000130511	2313.85997583581	-0.120647250430666	0.120563731782873	0.0461555874655866	0.405844603918386	SSBP4
ENSG00000235366	13.5533209432452	-0.120592909818673	0.34084663385481	0.0344464749780411	NA	LINC01055
ENSG00000131437	898.808136953425	-0.120581122831002	0.197695542618686	0.0602428801450607	0.447479452259873	KIF3A
ENSG00000120539	1118.82790357351	-0.12037140811149	0.186533413096561	0.0612459342675564	0.450398202640677	MASTL
ENSG00000235655	450.768186498858	-0.120339129022176	0.167390981194921	0.0605252090151942	0.448375759836069	H3F3AP4
ENSG00000177303	51.4055501403833	-0.120327073646541	0.323778665953698	0.0382726422800885	0.376736140217427	CASKIN2
ENSG00000167705	133.438195365892	-0.120274405581937	0.218989552698026	0.0574755434481921	0.441729428384197	RILP
ENSG00000177508	6.07720390035929	-0.120177539285978	0.436866250319106	0.0117083873795578	NA	IRX3
ENSG00000165490	537.855339570864	-0.120110242258784	0.174490948971011	0.0614301932033562	0.450637986354147	DDIAS
ENSG00000220323	183.370398416985	-0.1200026771922	0.235716916288263	0.0546758167140541	0.431861377314213	HIST2H2BD
ENSG00000170270	442.09962543545	-0.119840015365849	0.152724650626822	0.0585766441629167	0.44311300373065	GON7
ENSG00000142208	5625.78605569721	-0.119771448970542	0.116219147285891	0.0453083299840407	0.401787320348151	AKT1
ENSG00000241370	347.222083242782	-0.119741751263289	0.138527404492014	0.0545891084439658	0.431403201378154	RPP21
ENSG00000173567	113.498697071276	-0.11973094811223	0.262108076327285	0.0500554355428526	0.415279125913609	ADGRF3
ENSG00000128254	32.3283316022335	-0.119723722360837	0.285645380196543	0.045855792583513	0.404608508395765	C22orf24
ENSG00000166165	82.7242376565786	-0.119410891859798	0.249935779022856	0.0524962941988502	0.425140433027581	CKB
ENSG00000081721	563.541471649299	-0.119214325463679	0.151747164481718	0.0591934348808587	0.445516980656451	DUSP12
ENSG00000160888	6424.11614135633	-0.11916643158737	0.112122952553329	0.0441121264613436	0.397104117916401	IER2
ENSG00000137364	412.412484325014	-0.119163230226896	0.152093641519462	0.0593467272034842	0.445797429582994	TPMT
ENSG00000165480	867.473799092607	-0.118701665308945	0.189169263536311	0.0630139479572872	0.457364867442768	SKA3
ENSG00000177082	780.069737679535	-0.118630645037914	0.132109756362768	0.0538171898235239	0.429248320830138	WDR73
ENSG00000278195	493.27112924597	-0.118594153190387	0.186620054029979	0.0632842118807004	0.458375809852247	SSTR3
ENSG00000225663	1175.3726321117	-0.118582351800634	0.132335967359171	0.0539730716296208	0.429540685440115	MCRIP1
ENSG00000161217	2082.63078560862	-0.118570654058395	0.127383693820321	0.0520088461717009	0.423939786771603	PCYT1A
ENSG00000173599	152.001993766586	-0.118419196857644	0.215452094708043	0.0598027982909578	0.446867136022179	PC
ENSG00000070785	589.103464817689	-0.118278682171522	0.165516038380767	0.0629736490236761	0.457364867442768	EIF2B3
ENSG00000123689	227.437000529457	-0.118247776061927	0.295472487922363	0.0448280808814829	0.39987779728843	G0S2
ENSG00000198286	6436.96624919817	-0.118001167915674	0.113845634275511	0.0466113870375232	0.407808939791042	CARD11
ENSG00000184811	19.9255812183809	-0.117888513391271	0.333533657974061	0.0368332747986992	0.373313853424489	TUSC5
ENSG00000140406	3425.67807042402	-0.117792443878934	0.150901634357257	0.0609693446662969	0.44989210588076	MESDC1
ENSG00000171700	2171.05330629309	-0.117735211503737	0.130504780937681	0.0544821958437036	0.431403201378154	RGS19
ENSG00000110025	841.358528784719	-0.117717723687057	0.140726576129287	0.0581880292861892	0.441729428384197	SNX15
ENSG00000203879	3385.124302987	-0.11766296421163	0.11454233589921	0.047443808807163	0.40977253661899	GDI1
ENSG00000117228	7753.27421772287	-0.117614390972953	0.124460673773524	0.052145132628143	0.424009081988353	GBP1
ENSG00000173404	124.314672694216	-0.11755556796207	0.298733072459326	0.044543230045023	0.398333605623977	INSM1
ENSG00000142856	589.795746977707	-0.117528682726962	0.168643778361983	0.0643003579059658	0.461279349332844	ITGB3BP
ENSG00000126453	1088.53046402946	-0.117400425951954	0.163709446926892	0.0639280869933046	0.460050961443759	BCL2L12
ENSG00000170502	297.554342258111	-0.117358292667145	0.165667002314276	0.0642262010024343	0.461244160185184	NUDT9
ENSG00000272693	32.0905167259779	-0.117317627572216	0.389017569933301	0.0216400619318575	0.294462826477746	RP11-479O9.4
ENSG00000234389	15.3649242688456	-0.117286534075056	0.351290987328501	0.0324033228624531	0.355456926086378	AC007278.3
ENSG00000166821	74.8587529130548	-0.1171824977206	0.232024903055799	0.0577275668834577	0.441729428384197	PEX11A
ENSG00000179348	160.909609123282	-0.117150346314064	0.304174986968231	0.0436355652193389	0.395588770091606	GATA2
ENSG00000013275	3275.65020043131	-0.116991237442707	0.1519620061934	0.0623644962889936	0.455491129115579	PSMC4
ENSG00000184371	3038.29062971819	-0.116931479794395	0.206047955692648	0.0629100980520112	0.457254199139159	CSF1
ENSG00000143554	522.245711755413	-0.116882107293267	0.174787953115077	0.0655198024880017	0.464541580753374	SLC27A3
ENSG00000160613	5072.5224246202	-0.116823620496015	0.116485870547196	0.0496266319191543	0.414595272184532	PCSK7
ENSG00000077463	908.523867542627	-0.11659361930318	0.150505785685424	0.0625949336951371	0.456446166234565	SIRT6
ENSG00000175416	1705.4505449958	-0.116551433351345	0.106079233279792	0.0446057774175073	0.39861441163053	CLTB
ENSG00000070882	2393.89258711423	-0.116505330876743	0.192214772356328	0.0652887634506395	0.463997826679226	OSBPL3
ENSG00000246375	6.37800590180363	-0.116496679713264	0.416806564392185	0.0147152754686733	NA	RP11-10L7.1
ENSG00000198668	14678.3195113852	-0.116313632863874	0.129134918641155	0.0560444086557167	0.437086053418925	CALM1
ENSG00000276462	16.4725100097347	-0.116204316384412	0.32185511579591	0.0401288696121299	0.381997286098986	BX255923.3
ENSG00000100526	744.191066209971	-0.116062770845731	0.150628023873874	0.0634015515735678	0.458829427877851	CDKN3
ENSG00000138674	3044.94219418506	-0.116034359674589	0.133101756193006	0.0580180660847668	0.441729428384197	SEC31A
ENSG00000146826	1189.02801956167	-0.115882082370164	0.132338129490972	0.0579602170683875	0.441729428384197	C7orf43
ENSG00000077721	2357.28347477624	-0.115836225727162	0.107416919628439	0.0463976208159825	0.407037509962212	UBE2A
ENSG00000135476	2825.04669766476	-0.115833732278364	0.180803856443684	0.0668797035667113	0.467516156299988	ESPL1
CAR_Nanjing	838.988436057026	-0.115655406729895	0.857616863511364	0.0033542014133711	0.098291082814563	CAR_Nanjing
ENSG00000177943	302.996548889882	-0.115622584429889	0.206558157695786	0.0641946704095556	0.461244160185184	MAMDC4
ENSG00000173868	36.0893260198618	-0.115498058517593	0.284883828877798	0.0484586772989925	0.41174809411032	PHOSPHO1
ENSG00000068400	2586.4565638292	-0.115471486076254	0.115464305585886	0.0511587402342715	0.420200559814937	GRIPAP1
ENSG00000142396	1904.07369622309	-0.115320371864527	0.1410626865695	0.061864848249173	0.45250147641524	ERVK3-1
ENSG00000139572	66.7471028151305	-0.115279877991976	0.312721164025377	0.0426068280359259	0.391651362080813	GPR84
ENSG00000104853	1998.14383479572	-0.115270397594403	0.10815827961843	0.0476552359284825	0.40977253661899	CLPTM1
ENSG00000156050	69.9912145825244	-0.115267850138152	0.219323674586108	0.062070358160485	0.453563224846986	FAM161B
ENSG00000105617	312.602020258191	-0.115215150162885	0.146749823408765	0.0636847701914026	0.459615675862475	LENG1
ENSG00000156500	349.748927585907	-0.115141608597049	0.184803666093415	0.0675701476530699	0.469190273090435	FAM122C
ENSG00000135842	5004.09703363206	-0.115099616194644	0.149049784272079	0.0644536396766113	0.461279349332844	FAM129A
ENSG00000167110	1389.60921181425	-0.115092229700195	0.11829394835309	0.0531250386834875	0.427093164558278	GOLGA2
ENSG00000143507	1077.45790760658	-0.114994520542606	0.14378395809159	0.0631902432633574	0.458182608051869	DUSP10
ENSG00000121680	773.022041103212	-0.114962373392028	0.141194143630434	0.0624561483283779	0.455938982770203	PEX16
ENSG00000246922	109.493617817369	-0.114943130167099	0.207194923409175	0.0648003484623077	0.462055995131379	UBAP1L
ENSG00000090061	3056.33712765012	-0.114922232038225	0.12243722698369	0.0553174841829192	0.434191699610161	CCNK
ENSG00000140443	551.351288661345	-0.11484521293935	0.203819561913262	0.065515275067302	0.464541580753374	IGF1R
ENSG00000271581	54.9609448560744	-0.114764062116772	0.323289529110671	0.0402748114478937	0.381997286098986	XXbac-BPG248L24.12
ENSG00000150787	225.562173085282	-0.114571826213233	0.19268385556401	0.0675175446743912	0.469190273090435	PTS
ENSG00000091656	11.6291950467266	-0.114566171734259	0.378384215906752	0.0244332735809623	NA	ZFHX4
ENSG00000122694	947.866172261882	-0.114564384366566	0.14823773165839	0.0650643385812133	0.463059693756731	GLIPR2
ENSG00000100997	991.190082655942	-0.114507233643837	0.127346544215236	0.0581020065698611	0.441729428384197	ABHD12
ENSG00000154370	1754.46855952955	-0.114365170885292	0.121603352884461	0.0558160048956438	0.436509037245797	TRIM11
ENSG00000105963	920.606423223263	-0.114139088092961	0.165461715892275	0.0687080459268714	0.473521613171391	ADAP1
ENSG00000169715	765.312082750359	-0.114083190854013	0.196839396985676	0.0675232077376377	0.469190273090435	MT1E
ENSG00000155093	350.763901604288	-0.113876556934342	0.228779939340319	0.0613656330197701	0.450416607842981	PTPRN2
ENSG00000122483	665.192619979692	-0.113798220642901	0.167160510829715	0.0693441966523633	0.475158322563385	CCDC18
ENSG00000040275	1201.66714017807	-0.113791908012662	0.162480619366999	0.0688973826771775	0.473791719476536	SPDL1
ENSG00000185272	33.6327748870587	-0.113734099881161	0.284566070302766	0.0495922204880917	0.414595272184532	RBM11
ENSG00000130429	14953.0655394996	-0.113729352864657	0.123873210638023	0.0578534646583925	0.441729428384197	ARPC1B
ENSG00000105976	21.446761686863	-0.113591229379802	0.335551654079114	0.0373703635312859	0.37372849916085	MET
ENSG00000115602	23.5620591112039	-0.113575350151568	0.331643100493584	0.0384519193081087	0.377242451098363	IL1RL1
ENSG00000169962	40.5627092275892	-0.113475144298118	0.258960551105855	0.0551684276614556	0.433701169549864	TAS1R3
ENSG00000280138	58.4941460470459	-0.113448356764595	0.25575024158535	0.055870942017943	0.436585247678658	RP11-463O12.5
ENSG00000029364	1403.34901583042	-0.113407377334006	0.140431306409415	0.0646607404061141	0.461279349332844	SLC39A9
ENSG00000172936	3491.21481116747	-0.113294505051788	0.122430661386441	0.0579142129523968	0.441729428384197	MYD88
ENSG00000161888	664.052066714159	-0.113227545441246	0.19442316578155	0.0689017961029201	0.473791719476536	SPC24
ENSG00000170522	345.240972562375	-0.113105813766774	0.250826441331157	0.057201794570227	0.441460295922567	ELOVL6
ENSG00000129255	1200.09092246337	-0.113094493032011	0.155507467524487	0.0689065342052237	0.473791719476536	MPDU1
ENSG00000130649	12.1920635740569	-0.113078113874155	0.370490315042577	0.0267605151921156	NA	CYP2E1
ENSG00000204767	14.5973931040065	-0.112829604379678	0.461176319315568	0.00889470673365773	NA	FAM196B
ENSG00000038210	2446.28093665125	-0.112827550944156	0.147089860212981	0.0674895435541022	0.469190273090435	PI4K2B
ENSG00000182095	4166.11937301854	-0.112811658475961	0.147346225780338	0.067580130479728	0.469190273090435	TNRC18
ENSG00000176890	9015.72831006056	-0.112683197515873	0.164820320342425	0.0707881244539686	0.479935182078305	TYMS
ENSG00000163704	640.368765525161	-0.112681031133912	0.140647536215926	0.0659009713976209	0.465600631166885	PRRT3
ENSG00000072518	2479.68528903046	-0.112663389636864	0.0989938393396536	0.0463646384048429	0.407037509962212	MARK2
ENSG00000112578	796.160031468294	-0.112633422571819	0.178255845823455	0.0712062760064991	0.481250690042126	BYSL
ENSG00000126883	2036.35440026657	-0.112565229309297	0.131456662121293	0.0628930766193452	0.457254199139159	NUP214
ENSG00000259953	41.7637288362764	-0.11255321728488	0.26274959169004	0.0550563807499485	0.433500502384744	RP11-4O1.2
ENSG00000289562	25.7129242949131	-0.112485090332667	0.268333043060943	0.0538998270805129	0.429517439007557	NA
ENSG00000172164	1668.7517964537	-0.11237182203555	0.130314427969152	0.0627700584400839	0.456825441820497	SNTB1
ENSG00000115307	2860.17744270747	-0.112171421037445	0.122076334780215	0.0596117444579069	0.446867136022179	AUP1
ENSG00000141985	1675.24961966551	-0.112123970541109	0.114554649363184	0.0560642612595095	0.437086053418925	SH3GL1
ENSG00000100030	4350.71245198593	-0.111932033184281	0.0990373887086575	0.0475726552531554	0.40977253661899	MAPK1
ENSG00000127445	2300.42161452678	-0.111861626397916	0.123850337008837	0.0609287834602427	0.44989210588076	PIN1
ENSG00000142178	20.9858232743293	-0.111845521192796	0.372588869492604	0.0259716991841288	0.320380176511203	SIK1
ENSG00000084731	288.340967946713	-0.111815624699043	0.146696802688542	0.0690249742011785	0.473791719476536	KIF3C
ENSG00000136816	747.045778414421	-0.111772741394542	0.154433942769879	0.0707862738783458	0.479935182078305	TOR1B
ENSG00000113407	3511.01358789843	-0.111694647674549	0.136410340948462	0.0661472307910609	0.466248765022955	TARS
ENSG00000279656	9.67625193723962	-0.111546268875341	0.408468376610459	0.0157940898616982	NA	RP11-298I3.6
ENSG00000197299	1673.29853962337	-0.111520638618829	0.171053199765792	0.0728539839991649	0.487998321520253	BLM
ENSG00000088808	349.906943932855	-0.111446019302734	0.165591095881331	0.0727168107675517	0.487731540672499	PPP1R13B
ENSG00000185924	23.1236597331341	-0.111407923072489	0.294026707931217	0.0488403500195509	0.412616087140243	RTN4RL1
ENSG00000105402	3510.45489247358	-0.111326362937404	0.119349726526231	0.0597781357144926	0.446867136022179	NAPA
ENSG00000105287	3345.77240080519	-0.111324494718444	0.113314840434843	0.0567789655662495	0.441046544694481	PRKD2
ENSG00000151093	276.850918559207	-0.111280881598754	0.14708627472517	0.0700022232919385	0.477001087695303	OXSM
ENSG00000286057	7.14191253974038	-0.111255075676639	0.543848904278166	0.00571665626002939	NA	NA
ENSG00000161267	1944.39010125821	-0.111214123196436	0.146403346173073	0.0699412109653718	0.477001087695303	BDH1
ENSG00000119403	5225.30134489483	-0.110966743421111	0.105910444953231	0.0533308939369976	0.427830449016603	PHF19
ENSG00000135905	7590.20209839066	-0.110795615091159	0.113988849072931	0.0580389424659138	0.441729428384197	DOCK10
ENSG00000273066	203.906823689575	-0.110765390243574	0.204640728311857	0.069969984620717	0.477001087695303	RP11-216L13.19
ENSG00000233024	1022.97321620143	-0.110724604951214	0.118371071894987	0.0603496759822882	0.447479452259873	RP11-1212A22.4
ENSG00000125733	914.411351587527	-0.110679927354762	0.157688125617734	0.0730686706235701	0.488284598693831	TRIP10
ENSG00000151006	172.159572759841	-0.110640301049526	0.213200337325447	0.0681898372715782	0.471189055027325	PRSS53
ENSG00000111652	865.888018260944	-0.110543800251556	0.113058949316749	0.0579943312990796	0.441729428384197	COPS7A
ENSG00000055163	13486.1479909764	-0.11053875624207	0.102684721057009	0.0521583921626282	0.424009081988353	CYFIP2
ENSG00000160563	624.619105775608	-0.110172449627928	0.13933198130291	0.0697003717130394	0.476599268915751	MED27
ENSG00000258186	47.8937139996267	-0.110082540084858	0.273041248411546	0.0545730289981428	0.431403201378154	SLC7A5P2
ENSG00000174010	532.833198957106	-0.110053578030454	0.123102601889691	0.0637267931891564	0.459615675862475	KLHL15
ENSG00000278966	8.17486294224944	-0.110033215528456	0.488419565580406	0.00741096952707796	NA	RP5-1174N9.2
ENSG00000164087	662.046160610739	-0.109861903580551	0.175797126599859	0.0752544690968009	0.49524952933188	POC1A
ENSG00000134463	37.0924460830248	-0.109849534992207	0.257787796560039	0.058288565566013	0.442266894353582	ECHDC3
ENSG00000104859	1401.29784404334	-0.109774585448967	0.134944327008603	0.0689409706580933	0.473791719476536	CLASRP
ENSG00000255769	87.6892448566302	-0.109428305319648	0.239373926917407	0.063047036480701	0.457364867442768	GOLGA2P10
ENSG00000188735	762.425034739331	-0.109180203501387	0.168716888131632	0.0763647624118754	0.498106410538446	TMEM120B
ENSG00000138769	17.4329264428979	-0.109140400527431	0.380806040791378	0.0229177579305858	0.301769247532703	CDKL2
ENSG00000152056	231.279333977222	-0.10906188941476	0.226187738536815	0.0666881335010362	0.467380965029751	AP1S3
ENSG00000103064	3222.75038185979	-0.108914156983601	0.147865996513383	0.0742008207469712	0.491365949383404	SLC7A6
ENSG00000164897	1811.48035243638	-0.108788298896964	0.108211450029662	0.0584935181419441	0.442706984487191	TMUB1
ENSG00000269335	1729.89729695312	-0.108644791405395	0.109562439499558	0.05951099829012	0.44658503010424	IKBKG
ENSG00000125503	3321.12483947011	-0.10857270671279	0.110645528658338	0.0602380472333713	0.447479452259873	PPP1R12C
ENSG00000161940	27.5059087788698	-0.108396981939224	0.313340936655341	0.0452762372239152	0.401739741270761	BCL6B
ENSG00000182393	8.31783112705807	-0.108188425906115	0.415315547959578	0.0140378546482402	NA	IFNL1
ENSG00000118363	2055.35706052904	-0.108183006226077	0.119479319153097	0.0654571725041515	0.464535769551417	SPCS2
ENSG00000179304	583.072042568675	-0.107888855786709	0.342454630000074	0.036155207054316	0.370196810104512	FAM156B
ENSG00000114388	792.692783348084	-0.107730777482591	0.136203787805369	0.0730532124373287	0.488284598693831	NPRL2
ENSG00000181800	37.1603596804735	-0.107730557190162	0.252512939366666	0.0613509187071316	0.450416607842981	CELF2-AS1
ENSG00000160014	20644.7378181969	-0.107708373662096	0.107592305022597	0.0601409886252717	0.447479452259873	CALM3
ENSG00000179218	18761.9390294286	-0.107691546141998	0.132103252328258	0.0716923441618555	0.483448912111642	CALR
ENSG00000079999	2705.73820014282	-0.107687962532835	0.0972107458286762	0.0537626858942337	0.429184099204077	KEAP1
ENSG00000242028	810.999317486495	-0.107596533891175	0.188629351931957	0.077149037409188	0.498672268829407	HYPK
ENSG00000134901	319.193052361891	-0.107529865677748	0.171288155074055	0.0789713638594186	0.502835988623162	KDELC1
ENSG00000139505	1858.27742305161	-0.107493244923457	0.118613091994719	0.0663393213279076	0.466248765022955	MTMR6
ENSG00000118454	1343.33680060075	-0.107424796911262	0.119590774516154	0.0669346529410934	0.467516156299988	ANKRD13C
ENSG00000003393	567.532584305749	-0.107396869215516	0.169223978823642	0.0792086754686869	0.503631810900944	ALS2
ENSG00000008128	1780.83788490526	-0.107250562242832	0.11394939983759	0.0644723160766459	0.461279349332844	CDK11A
ENSG00000148985	607.340803472099	-0.107230309155209	0.147453418624865	0.077092083168862	0.498672268829407	PGAP2
ENSG00000152700	1123.47174008314	-0.107124220663845	0.141754335310975	0.0758626231987194	0.496533970928707	SAR1B
ENSG00000011485	2431.62561611179	-0.107094457172823	0.15063033389813	0.0779893947281872	0.499897054225749	PPP5C
ENSG00000147642	6.11943570345765	-0.106828888270782	0.424553013959341	0.0124709216255445	NA	SYBU
ENSG00000112029	1313.96454595007	-0.106820930451682	0.145942295082281	0.0774922066286408	0.499282446428214	FBXO5
ENSG00000120833	724.77744821689	-0.106758164139105	0.188535950239682	0.0783492702260434	0.500421424898029	SOCS2
ENSG00000120885	57.4380129758329	-0.106665205148758	0.246212102269621	0.0639129706021861	0.460050961443759	CLU
ENSG00000099985	2868.86440415812	-0.106627273260861	0.282103778109454	0.0547606272877901	0.432112663735985	OSM
ENSG00000071859	1420.84984510369	-0.106600990685863	0.115204789644483	0.0663669807951323	0.466248765022955	FAM50A
ENSG00000100916	135.072406751459	-0.106501931021678	0.195058517686803	0.077414703106331	0.499273956810482	BRMS1L
ENSG00000263961	7.07584922598035	-0.106435640146805	0.399403758152342	0.0171328110300452	NA	C1orf186
ENSG00000147862	7.34574124464312	-0.106404034997095	0.469236260636231	0.00845835756740971	NA	NFIB
ENSG00000128245	3780.44394018316	-0.106261687637303	0.127853770473815	0.0727760909274605	0.48788530282039	YWHAH
ENSG00000119723	463.898271379575	-0.106016485648522	0.132624660498943	0.0750586115133822	0.494393509928855	COQ6
ENSG00000100479	444.321169122936	-0.105978714274363	0.186757282894227	0.0797861981633072	0.504529383505541	POLE2
ENSG00000064886	226.443011795001	-0.105952405111796	0.168144254940115	0.0815913201410013	0.510149389783441	CHI3L2
ENSG00000114735	1743.51912418988	-0.105929013804126	0.153134242508713	0.0805222377873502	0.507970478598629	HEMK1
ENSG00000124688	741.958875194984	-0.105858184651377	0.120601461153063	0.0704390922900584	0.478526397808113	MAD2L1BP
ENSG00000101391	747.417267767029	-0.10585242099473	0.144876992500194	0.0790376744525947	0.502970061260352	CDK5RAP1
ENSG00000068323	2171.77845822613	-0.105815236210253	0.102275812137068	0.0606095164536858	0.448458541333706	TFE3
ENSG00000101460	142.568921401995	-0.105743460119532	0.189809061324661	0.0795628028576012	0.504529383505541	MAP1LC3A
ENSG00000245275	96.5186507027286	-0.105615163249561	0.240714689358961	0.0663735023785354	0.466248765022955	SAP30L-AS1
ENSG00000288728	22.8615883182647	-0.105584964338301	0.315043164473971	0.0458473150855323	0.404608508395765	NA
ENSG00000148019	1636.10663735772	-0.10556009342278	0.136727463219212	0.077326257657005	0.499273956810482	CEP78
ENSG00000143793	882.68733953973	-0.105558138888599	0.126137518550619	0.0734551696822711	0.488284598693831	C1orf35
ENSG00000183814	369.275601705002	-0.105520870812115	0.165573523145984	0.0823096081904241	0.511769828226024	LIN9
ENSG00000188486	8085.36852966433	-0.105492892864111	0.134192461739488	0.0766231086287291	0.498557019876034	H2AFX
ENSG00000150991	30097.9738886356	-0.105461357337086	0.0851262884106703	0.0489568285131114	0.412678651363061	UBC
ENSG00000108924	181.889091593832	-0.105375497747716	0.228442280554606	0.0699825564905181	0.477001087695303	HLF
ENSG00000152242	1717.65843863978	-0.105312209894069	0.148289632492746	0.0808035929320727	0.508519407025031	C18orf25
ENSG00000237232	187.247655846768	-0.105268608787104	0.241585024090623	0.0664818749774393	0.466739403449739	ZNF295-AS1
ENSG00000184162	533.311821227653	-0.105088913015393	0.148000573280273	0.0811663602653759	0.509335953183892	NR2C2AP
ENSG00000276043	5791.86869192309	-0.105070931225384	0.17528266147834	0.0827113346236707	0.512451267147068	UHRF1
ENSG00000196411	48.2776304548463	-0.105034375340109	0.278607834410513	0.0568070062223748	0.441046544694481	EPHB4
ENSG00000153898	538.099315500354	-0.104999597295718	0.188631245901705	0.0808753268090202	0.508527637036887	MCOLN2
ENSG00000239713	4549.82792900777	-0.10496960445854	0.140629645144976	0.0796309030893515	0.504529383505541	APOBEC3G
ENSG00000224086	99.0320403501541	-0.104957033037469	0.210784208526871	0.0754329026162672	0.495555926234752	LL22NC03-86G7.1
ENSG00000188566	1673.51929225257	-0.104845252502979	0.122542234338251	0.0733410037448898	0.488284598693831	NDOR1
ENSG00000102981	256.903126822547	-0.10475341250339	0.179148949008962	0.0828065000819944	0.512629531603154	PARD6A
ENSG00000123810	181.226785952937	-0.104722364328964	0.162241223985628	0.0836043370889432	0.512711868944882	B9D2
ENSG00000124126	6837.15075126688	-0.104663329116789	0.130594073011677	0.0769853634671381	0.498672268829407	PREX1
ENSG00000145839	43.6907771329624	-0.104617549518775	0.318768350683237	0.0449573189404874	0.400090859084941	IL9
ENSG00000165527	11583.4574307663	-0.104593591079287	0.117205970710205	0.0713654138251065	0.482109454024798	ARF6
ENSG00000113739	135.773840607824	-0.10456046767937	0.275115386243343	0.0581076254102504	0.441729428384197	STC2
ENSG00000154920	398.110853791598	-0.104529493341598	0.177708132611894	0.0833404482507112	0.512691215508967	EME1
ENSG00000116670	1294.13753476643	-0.104509414915627	0.147956344250264	0.0822602829534649	0.511769828226024	MAD2L2
ENSG00000100902	4718.9784838978	-0.104398209748389	0.13802857008354	0.0800052814126201	0.505702012158575	PSMA6
ENSG00000179262	3854.08113969848	-0.104389966358919	0.127690888785795	0.0764243600926279	0.498106410538446	RAD23A
ENSG00000065882	1954.90538328643	-0.104325685450435	0.104795365101427	0.0651569622508786	0.463499431894442	TBC1D1
ENSG00000063854	908.248295726016	-0.104278736400024	0.147433538436522	0.0825991549993119	0.512239782850733	HAGH
ENSG00000206053	2341.096712055	-0.104175837741408	0.167953248330986	0.0846269129844212	0.51582608640261	HN1L
ENSG00000106330	588.338134813186	-0.104164419317371	0.131745153902946	0.0784102351870013	0.500421424898029	MOSPD3
ENSG00000158423	31.8982683595779	-0.104033209643247	0.269768522233823	0.0599815377297775	0.447258665919995	RIBC1
ENSG00000128594	12.9739269910863	-0.104012104308119	0.374349928311898	0.0241739043566127	NA	LRRC4
ENSG00000097021	1893.94777690533	-0.103918083683627	0.170369469359314	0.0849822173700848	0.516316778209274	ACOT7
ENSG00000140830	708.916009564367	-0.103890911174447	0.154367933519255	0.0844698325586038	0.515286547560216	TXNL4B
ENSG00000120265	1894.35969520856	-0.103809389700657	0.11096639488678	0.0697653868569462	0.476656149930345	PCMT1
ENSG00000160959	1376.58148367368	-0.103709244698096	0.137157658894521	0.0811226360538218	0.509335953183892	LRRC14
ENSG00000134684	4353.16774580957	-0.103682299741775	0.107452283086717	0.0680620582678172	0.47079650152948	YARS
ENSG00000146232	1259.42905005152	-0.103679296507597	0.12548437251895	0.0769890699360605	0.498672268829407	NFKBIE
ENSG00000268205	198.943674190657	-0.103669205412603	0.168904312580241	0.0854798949743683	0.517475777233732	CTC-444N24.11
ENSG00000158813	20.1637671092705	-0.103553763076217	0.310888865640627	0.0479958145049072	0.410600505306352	EDA
ENSG00000126458	283.061594659061	-0.103495612366101	0.171796433862911	0.0856205347601816	0.517475777233732	RRAS
ENSG00000043093	1509.13624449644	-0.103484568252097	0.125565387431801	0.0774271567643692	0.499273956810482	DCUN1D1
ENSG00000206567	81.2591840839817	-0.103384244822377	0.210247757159374	0.077565257446941	0.499282446428214	AC022007.5
ENSG00000251562	3135.64777114054	-0.103320348896651	0.143271775632515	0.0835652855307627	0.512700307284156	MALAT1
ENSG00000263020	225.203386009055	-0.103311705323189	0.181586351565082	0.0847513713880664	0.515957012285956	XXbac-BPG32J3.22
ENSG00000198431	4535.452344446	-0.103235191730507	0.150988695750283	0.0852561453463273	0.51672787125026	TXNRD1
ENSG00000161800	2801.82887618674	-0.103204204179272	0.170608911551542	0.0862040017177763	0.519331603134227	RACGAP1
ENSG00000136531	8.27041991439001	-0.103144642785144	0.463703252295711	0.00887100943046193	NA	SCN2A
ENSG00000184281	1025.58647397803	-0.103068121421861	0.130421108860802	0.0801845273163087	0.506621954641209	TSSC4
ENSG00000115993	2244.88337349173	-0.103025950957967	0.12038696758112	0.0761384741690447	0.497354097914179	TRAK2
ENSG00000103591	1678.57916797643	-0.103017698580436	0.135043047150434	0.0818756135803621	0.510864403373359	AAGAB
ENSG00000167987	182.908336113252	-0.102966109274558	0.194020005729825	0.0826413061947327	0.512239782850733	VPS37C
ENSG00000171827	223.954913897279	-0.10286014964858	0.166512443807699	0.0869886871396345	0.520851914823379	ZNF570
ENSG00000104147	385.879223473747	-0.102821856547123	0.170395153396145	0.0868864633473396	0.520851914823379	OIP5
ENSG00000138346	954.51874934511	-0.102700205172726	0.193683217947576	0.083116572468645	0.512691215508967	DNA2
ENSG00000144591	920.140902512546	-0.102620282485275	0.113256312584182	0.0735139409782542	0.488284598693831	GMPPA
ENSG00000112561	494.571817593927	-0.102579260104887	0.145584167516515	0.0855723988673515	0.517475777233732	TFEB
ENSG00000147669	1385.49399492734	-0.102525160299916	0.132557317245624	0.0820778949908703	0.511489568659938	POLR2K
ENSG00000077152	1036.04917657509	-0.102505170167523	0.17207639217301	0.0873143561293464	0.521703454112219	UBE2T
ENSG00000228878	50.9793762836771	-0.102430085127956	0.269879388197153	0.0612476832012203	0.450398202640677	SEPT7-AS1
ENSG00000239382	671.63892690034	-0.102300245967829	0.129825024197635	0.0815831706840564	0.510149389783441	ALKBH6
ENSG00000146963	3854.72686543679	-0.102219039536488	0.116790607691171	0.076169857853665	0.497354097914179	LUC7L2
ENSG00000185883	3100.40602020937	-0.102204064648609	0.0988530356808194	0.065883998883323	0.465600631166885	ATP6V0C
ENSG00000142459	527.212591283052	-0.102164289180936	0.126546419360206	0.0806176919031222	0.508136171023149	EVI5L
ENSG00000078269	1065.30202341026	-0.102118813339967	0.148741415900167	0.0870994307314942	0.521092365541624	SYNJ2
ENSG00000206190	2041.25143671836	-0.102117243216133	0.134293847146634	0.0835159598406927	0.512700307284156	ATP10A
ENSG00000182010	342.787035097825	-0.102117132372419	0.185877507908642	0.0858410143558464	0.518183247703907	RTKN2
ENSG00000133818	1346.12274053331	-0.102022259937085	0.174413022878178	0.0879187948865245	0.521826892780002	RRAS2
ENSG00000141543	3140.21807304497	-0.101995455345486	0.133246266041773	0.0834304246646886	0.512691215508967	EIF4A3
ENSG00000155034	783.991570644023	-0.1019767013363	0.156182442918574	0.0883316381797323	0.521826892780002	FBXL18
ENSG00000286264	254.988169352293	-0.101934605909858	0.167508328394512	0.0886331742085729	0.522086781026927	NA
ENSG00000151725	1783.83470433946	-0.101930805157122	0.170152217541676	0.0884842514219915	0.521953443635251	CENPU
ENSG00000114346	1486.004500166	-0.101723759259732	0.159874083250852	0.0890501302679535	0.522786207794175	ECT2
ENSG00000204536	869.026013781415	-0.101663615359282	0.156346433378401	0.0889570753079945	0.522718451506827	CCHCR1
ENSG00000236830	94.3683863632866	-0.101638108105733	0.202648738701955	0.0821527982467093	0.511744181701735	CBR3-AS1
ENSG00000101608	12922.0589136423	-0.101570931612393	0.108416864171072	0.0731785030375263	0.488284598693831	MYL12A
ENSG00000117500	2058.60580072419	-0.10154556824775	0.106183039165815	0.0719426728953611	0.484484908732156	TMED5
ENSG00000233016	1129.64060160598	-0.101495703431214	0.108313129124802	0.0732871083110518	0.488284598693831	SNHG7
ENSG00000138074	1249.58903458386	-0.101465884240474	0.152854372784952	0.0890044146997589	0.522786207794175	SLC5A6
ENSG00000078967	182.359320200062	-0.101382450582161	0.187447941730489	0.0866551497632605	0.520319821070232	UBE2D4
ENSG00000071051	3567.79343538682	-0.101365607192953	0.0884284032869212	0.060036289966201	0.447399838612775	NCK2
ENSG00000104973	1779.1161913686	-0.101089417286662	0.0969399403343247	0.0670472200104199	0.467867578447828	MED25
ENSG00000145491	38.2276977002126	-0.101066893027473	0.27472767224257	0.0609090612889417	0.44989210588076	ROPN1L
ENSG00000114744	896.574230975056	-0.101043809302863	0.142543744905874	0.0880753686796664	0.521826892780002	COMMD2
ENSG00000131023	1427.82518591994	-0.100993848916049	0.106726723353464	0.0734997051287561	0.488284598693831	LATS1
ENSG00000136159	496.20562786661	-0.100900020060268	0.168142748590593	0.0905013038305133	0.52706479289909	NUDT15
ENSG00000168067	2811.90762295529	-0.100849977197282	0.128760399895233	0.0843327667273508	0.515286547560216	MAP4K2
ENSG00000119231	1379.79752682723	-0.100739438375584	0.138398824449786	0.087683235554655	0.521826892780002	SENP5
ENSG00000128294	1732.21127384996	-0.100732859974215	0.187306142014769	0.0877268612977044	0.521826892780002	TPST2
ENSG00000244257	1122.57305067014	-0.100631601200405	0.130207547026027	0.0853416457649303	0.517037596732232	PKD1P1
ENSG00000197978	170.939333302474	-0.100565924826032	0.184260705538076	0.0887046727673573	0.522086781026927	GOLGA6L9
ENSG00000267046	76.8600488997854	-0.100564875063566	0.231079316361513	0.074599635023297	0.493098994738424	E2F3P1
ENSG00000213753	836.859293345998	-0.100553322775648	0.13967673285048	0.088423464567272	0.521826892780002	CENPBD1P1
ENSG00000177225	1384.14599453011	-0.100537289358692	0.126016231327641	0.0839742365765088	0.514141242354991	PDDC1
ENSG00000099889	35.9971048212819	-0.100451767177248	0.259003503410826	0.0661817567423039	0.466248765022955	ARVCF
ENSG00000048028	991.541848254415	-0.100431728465893	0.103439689824071	0.0728046526662321	0.48788530282039	USP28
ENSG00000090372	2647.65040888677	-0.100411877274466	0.119313962341972	0.0813848777465235	0.509335953183892	STRN4
ENSG00000071462	1888.08569313359	-0.100315320651218	0.118457646940664	0.0812069950498082	0.509335953183892	WBSCR22
ENSG00000264575	155.090685949373	-0.100296639203177	0.187413280863176	0.088405085337832	0.521826892780002	LINC00526
ENSG00000186469	4918.75810433996	-0.100257536712146	0.127302917475091	0.0851029660626034	0.516376599227907	GNG2
ENSG00000086848	556.011487329524	-0.100234770029975	0.132212876841741	0.086913009757008	0.520851914823379	ALG9
ENSG00000130311	1751.41817202273	-0.100233267927779	0.118375847785474	0.0813558900000108	0.509335953183892	DDA1
ENSG00000271013	37.2942440759471	-0.100194315143682	0.235085998536223	0.0737667361262401	0.489315009141004	LRRC37A9P
ENSG00000164877	67.311321895633	-0.100191835057051	0.249363686048892	0.0693564872399752	0.475158322563385	MICALL2
ENSG00000135898	767.49465417446	-0.100168561826791	0.194149093883428	0.0868027392851901	0.520643245888146	GPR55
ENSG00000151849	766.667116448546	-0.10008976092637	0.209077569322624	0.0822925233051585	0.511769828226024	CENPJ
ENSG00000164976	154.275658251625	-0.0999867833764517	0.175702632621443	0.0913290187754804	0.529367058849849	KIAA1161
ENSG00000087191	4423.19026816812	-0.0999641521582755	0.113754635431383	0.0797078274019403	0.504529383505541	PSMC5
ENSG00000166140	717.274759807959	-0.0998704820786598	0.124340580058793	0.0848055326279142	0.516077716975781	ZFYVE19
ENSG00000243176	66.2543242452553	-0.0997730082015509	0.248605412869689	0.0700196051392309	0.477001087695303	RP11-550I24.2
ENSG00000177674	439.974935555835	-0.0997621219154287	0.170195723653922	0.0924502760178422	0.531973474701778	AGTRAP
ENSG00000140090	6.35689394689224	-0.0996902681623082	0.390693346879127	0.0182756856619515	NA	SLC24A4
ENSG00000146555	42.5087906637503	-0.0996196149635104	0.263079414487999	0.0657049446275681	0.464976941006109	SDK1
ENSG00000148384	1046.74219340153	-0.0995001919469799	0.156366814239815	0.0932981404420633	0.533218383644355	INPP5E
ENSG00000168672	606.170632911137	-0.0994644982177395	0.160878144492808	0.0934999797044018	0.533763082011722	FAM84B
ENSG00000086061	6037.79887328652	-0.0993303482775588	0.125358658657563	0.0864562789485971	0.520162010364373	DNAJA1
ENSG00000156603	420.698888118823	-0.0993115646828141	0.145587395461049	0.0924129263285068	0.531973474701778	MED19
ENSG00000148308	1863.44996742652	-0.0993021463530781	0.125260280553635	0.0864822649995467	0.520162010364373	GTF3C5
ENSG00000176788	261.718540517309	-0.0992674759136858	0.194205408728851	0.0881846880186961	0.521826892780002	BASP1
ENSG00000224614	140.444066350178	-0.0991802256582336	0.217800581121011	0.0806270220138521	0.508136171023149	TNK2-AS1
ENSG00000171914	47.168259248501	-0.0990965402351763	0.282652311811343	0.0598812576979058	0.446909227635165	TLN2
ENSG00000112312	1104.24260223163	-0.0990902322052694	0.159588765176294	0.0942457319959439	0.536390608720573	GMNN
ENSG00000198700	2481.64229550582	-0.0990872420759674	0.119296523785227	0.0844359490027904	0.515286547560216	IPO9
ENSG00000163156	1039.02446899829	-0.0990734964489492	0.106025840306702	0.077546059245711	0.499282446428214	SCNM1
ENSG00000112343	2106.28284442569	-0.0989510611796251	0.115296353069141	0.0828566238820592	0.512691215508967	TRIM38
ENSG00000171792	1395.66716829344	-0.0989373392919251	0.125718633315643	0.0875095353155309	0.521759549911838	RHNO1
ENSG00000117632	10426.3286577687	-0.0988616313333091	0.115218498790261	0.083030342583652	0.512691215508967	STMN1
ENSG00000198276	1186.59390124946	-0.0986805899411082	0.127438696833918	0.0887663117656666	0.522086781026927	UCKL1
ENSG00000162302	1687.58542218846	-0.0985976205328856	0.125422227116981	0.0881878785540367	0.521826892780002	RPS6KA4
ENSG00000132256	841.621886850165	-0.098579353668446	0.136982541291425	0.0920869177570916	0.531346817968078	TRIM5
ENSG00000268970	10.4449405692705	-0.0983995130968251	0.321704365201963	0.0455424519449448	NA	CTD-3099C6.11
ENSG00000196787	40.896794556717	-0.098370731738778	0.247722236701602	0.0717712189773924	0.483546926243472	HIST1H2AG
ENSG00000130956	669.074307311035	-0.0983525619001897	0.150529548805718	0.0952254343243366	0.538558458039415	HABP4
ENSG00000099949	1720.63221039744	-0.0983153720689501	0.132046414371168	0.0912238173448504	0.529324128599362	LZTR1
ENSG00000105968	7103.71889328333	-0.0982167906050558	0.105406753153894	0.0792451980545925	0.503650981800668	H2AFV
ENSG00000100711	358.086549559382	-0.0981618166273491	0.157791546401068	0.0961295081575352	0.540863836692716	ZFYVE21
ENSG00000185104	1542.24727324923	-0.0981221865777013	0.15931134521114	0.0962326010748869	0.541003982540524	FAF1
ENSG00000287299	8.55930678616234	-0.0981204052502792	0.337522677574182	0.038596207839927	NA	NA
ENSG00000078487	95.1365754530947	-0.0981187620350319	0.190104354921302	0.0912433515535192	0.529324128599362	ZCWPW1
ENSG00000131462	1326.30024385291	-0.0980935049221484	0.165576655705658	0.0960772202912936	0.540863836692716	TUBG1
ENSG00000076321	477.849678934595	-0.0980918413916627	0.144768166939422	0.0949535227402721	0.538177375682138	KLHL20
ENSG00000088992	814.462045594485	-0.0980245646442958	0.165162389467657	0.0962440722050004	0.541003982540524	TESC
ENSG00000183763	406.312420447837	-0.0979148270939411	0.174245423425818	0.0953679658949322	0.538851926040686	TRAIP
ENSG00000100266	1349.70199114058	-0.0978843637268106	0.127155647701291	0.0905383071828521	0.52706479289909	PACSIN2
ENSG00000181830	727.258776436425	-0.0978415312480579	0.124345213135628	0.0895560689712981	0.524500847749105	SLC35C1
ENSG00000172331	519.739207024111	-0.09772655386979	0.157663234589083	0.0970429933454589	0.543265691369062	BPGM
ENSG00000048392	1586.74848208939	-0.0976971025479682	0.123322987547626	0.0894897311805689	0.524500847749105	RRM2B
ENSG00000259295	15.0819124009323	-0.0976800141782816	0.303571934288537	0.0531912982538152	0.427093164558278	CSPG4P12
ENSG00000075218	2258.05513977083	-0.0976140011576559	0.165520144233031	0.0970440011526799	0.543265691369062	GTSE1
ENSG00000279520	29.1318656823	-0.0975015559281988	0.276325672003971	0.0632275504277154	0.458232068697681	RP11-20I23.2
ENSG00000128641	156.573800140837	-0.0974773931108626	0.199053743702364	0.08943930704833	0.524500847749105	MYO1B
ENSG00000171813	317.458851025989	-0.0974625886164108	0.162858243776043	0.0975196619715475	0.5439027974376	PWWP2B
ENSG00000134222	297.243952697303	-0.0973387371346245	0.164446033944722	0.0976814494516162	0.544256717852552	PSRC1
ENSG00000204611	190.915282038125	-0.0972646259410943	0.196807616134226	0.0905263454089297	0.52706479289909	ZNF616
ENSG00000085832	2708.46216185134	-0.097214476050909	0.0993754996744317	0.0779287925733792	0.499721706983986	EPS15
ENSG00000157538	2320.56822778463	-0.0971153053086308	0.0974826284347225	0.0768927246586703	0.498672268829407	DSCR3
ENSG00000008256	100.149741021012	-0.096998368105925	0.276427871104667	0.0635959441377999	0.459572421315034	CYTH3
ENSG00000185433	48.9185387645667	-0.0969905410021624	0.291683330601581	0.0581129506509357	0.441729428384197	LINC00158
ENSG00000103056	354.122998561464	-0.096937077531061	0.30011762367235	0.0549072857299689	0.432553150842328	SMPD3
ENSG00000101986	523.802005806188	-0.0969106546238686	0.141860484733705	0.0970925657285016	0.543335203077106	ABCD1
ENSG00000008853	292.847307088864	-0.0968642980542032	0.129579871281518	0.093853582469438	0.535171926440866	RHOBTB2
ENSG00000138172	1020.08287278261	-0.0967864446980071	0.1503612561438	0.0986636448327453	0.546833792581487	CALHM2
ENSG00000198944	9.86996432935796	-0.0967324636241761	0.319916924680041	0.0466770719586212	NA	SOWAHA
ENSG00000284906	983.17413932468	-0.0967008559562751	0.146675192362405	0.0984115687958072	0.546599940942247	NA
ENSG00000005189	275.475663410454	-0.0966109580670641	0.171322878776593	0.0983623618775579	0.546574736185425	AC004381.6
ENSG00000166002	360.535446790366	-0.0965732826660248	0.172987004157173	0.098158239283222	0.545642194772969	SMCO4
ENSG00000006576	1472.74107926568	-0.0965075905824185	0.112558832508149	0.0874666502694944	0.521759549911838	PHTF2
ENSG00000168488	9189.77289994988	-0.0965022193014402	0.102577890301415	0.0818063350576616	0.510864403373359	ATXN2L
ENSG00000278920	6.33436538759462	-0.096494870475108	0.48784886603204	0.00809470986959016	NA	RP3-412A9.17
ENSG00000169696	769.079211705201	-0.096482720991547	0.112430160929479	0.0874634917963587	0.521759549911838	ASPSCR1
ENSG00000140030	946.130534145505	-0.0964309924610725	0.123172005180864	0.0925326850212482	0.531973474701778	GPR65
ENSG00000014138	1574.2188666591	-0.0962954966579368	0.147463863477999	0.099449828418441	0.549166190653044	POLA2
ENSG00000106245	1789.82331498662	-0.0962914078246509	0.125980607052635	0.0939738022957242	0.535451183588715	BUD31
ENSG00000165501	789.01020383041	-0.096290131920308	0.158458032027808	0.100125220436522	0.550100790777205	LRR1
ENSG00000079616	4522.62627497862	-0.0962487320937419	0.120523500213155	0.0918829197532443	0.53037333594893	KIF22
ENSG00000180385	126.529791940776	-0.0962094641419247	0.196607669313444	0.0922936654520388	0.53168097073915	EMC3-AS1
ENSG00000130520	3500.95497695686	-0.0960374264028237	0.114203973347826	0.089494531284278	0.524500847749105	LSM4
ENSG00000147650	98.9987760220498	-0.0959362893516755	0.216166257339752	0.085616754642826	0.517475777233732	LRP12
ENSG00000198355	5561.49965064552	-0.0958803999302786	0.12123845387404	0.0931180877978465	0.533106015455335	PIM3
ENSG00000101346	1646.06761737249	-0.0958641179893595	0.13839897761768	0.0988166316360515	0.547278109845796	POFUT1
ENSG00000181826	443.266245388511	-0.0958528302749185	0.162367343208186	0.10092472825628	0.551855295515903	RELL1
ENSG00000246790	75.6677196141463	-0.0957730460548182	0.289880306333537	0.0595656620659692	0.446772188879034	RP11-730K11.1
ENSG00000137288	665.602462698017	-0.0957305571753928	0.171766074075489	0.100040418259303	0.550100790777205	UQCC2
ENSG00000091651	1022.79596382008	-0.0956861454671483	0.171978436133517	0.100091748887376	0.550100790777205	ORC6
ENSG00000232593	130.106618789599	-0.0955781169917636	0.182696699037023	0.0978098264900718	0.544712672090504	KANTR
ENSG00000187068	6.53840705193039	-0.0955701461823776	0.393554404433621	0.0170414695349053	NA	C3orf70
ENSG00000149970	189.290787921974	-0.095525439666771	0.216654741398977	0.0860181594701184	0.518419789492923	CNKSR2
ENSG00000166387	142.923962927334	-0.0954587407638162	0.246392968217526	0.0754222466033847	0.495555926234752	PPFIBP2
ENSG00000197771	4067.81945347138	-0.0954118689291708	0.129706064554281	0.0974808192521903	0.543887971113464	MCMBP
ENSG00000177369	12.8326997529022	-0.095407500574645	0.308818429837716	0.0519616334614017	NA	FLJ40194
ENSG00000162073	1394.0824276353	-0.095394968623319	0.14440715383504	0.101120898548819	0.552106148233673	PAQR4
ENSG00000063660	102.489486473104	-0.0953793378604472	0.23218897906376	0.0805331415408511	0.507970478598629	GPC1
ENSG00000263843	178.927146377589	-0.095253924475044	0.166273629302393	0.10183595203742	0.554330676778436	RP11-649A18.12
ENSG00000124226	2489.64146145778	-0.0951359033912087	0.119602958337057	0.094327299028492	0.536633268792594	RNF114
ENSG00000152443	644.849546342927	-0.0949218130964742	0.172575421310105	0.101518872075223	0.553285285279965	ZNF776
ENSG00000147113	7.43818357040277	-0.0949175221779802	0.374030713151468	0.0223871035810347	NA	CXorf36
ENSG00000168566	677.903657400253	-0.0946249650574986	0.151654651930184	0.103718958897956	0.557077654763713	SNRNP48
ENSG00000160392	703.349092872805	-0.0945948198100294	0.167166223230378	0.103113103528084	0.556314809451052	C19orf47
ENSG00000159200	486.586821874843	-0.0945475392581895	0.140451793747803	0.102475063093802	0.555292415028407	RCAN1
ENSG00000123473	1259.00511062729	-0.0945317764310866	0.173078111398234	0.102208358009605	0.554868906789205	STIL
ENSG00000255221	20.5239965529519	-0.0944855810259955	0.290470766099525	0.0601528474036667	0.447479452259873	CARD17
ENSG00000147852	124.063850625604	-0.0944800049931161	0.208827493747389	0.0905250279948651	0.52706479289909	VLDLR
ENSG00000231205	112.405047380564	-0.0944437919055889	0.20256260891754	0.0929841778760694	0.53309287004997	ZNF826P
ENSG00000086189	1141.96793526731	-0.0944386304465989	0.120317527722288	0.0964558766722314	0.541750984300352	DIMT1
ENSG00000181982	12.3741209279883	-0.0944246213698547	0.363397005290715	0.026284994993501	NA	CCDC149
ENSG00000163754	1284.87063096082	-0.0943408647961691	0.107907658662278	0.0906486819516864	0.527503034617034	GYG1
ENSG00000105559	61.0511914723463	-0.0942872772807174	0.211735544789513	0.0896958383898273	0.524598500714978	PLEKHA4
ENSG00000279713	7.37283915984358	-0.094254508758468	0.349236301713523	0.0326183444489817	NA	CTD-3035K23.3
ENSG00000245614	22.9390052172464	-0.0940841748968466	0.242322703446549	0.0784793038593272	0.500421424898029	DDX11-AS1
ENSG00000137804	4442.31012876009	-0.0940812148656631	0.139435616819676	0.10343079859865	0.556849740449281	NUSAP1
ENSG00000140463	340.37594451385	-0.0940774623911283	0.141352060079053	0.103810425852782	0.557077654763713	BBS4
ENSG00000267383	32.5598796319113	-0.0938366900636972	0.23960157233255	0.0797768508571724	0.504529383505541	CTC-260E6.6
ENSG00000111254	53.4819824814769	-0.0937160233274714	0.23124863329486	0.0830367190314884	0.512691215508967	AKAP3
ENSG00000105053	1350.78991678346	-0.0937009993775952	0.0953445963255821	0.0844291921492169	0.515286547560216	VRK3
ENSG00000212719	294.824959850147	-0.0936813532075776	0.219976627276624	0.0873912690150751	0.521759549911838	C17orf51
ENSG00000100416	1178.87056408836	-0.0935654497069085	0.118356558664697	0.09794185181035	0.545245916504211	TRMU
ENSG00000163607	550.71304149254	-0.0935401378761774	0.120589061585272	0.0989623418868746	0.547883226851422	GTPBP8
ENSG00000106105	4494.86863571975	-0.0935062160304076	0.141481277544217	0.105262884212382	0.55970609022677	GARS
ENSG00000169951	550.550152224061	-0.0934041361324223	0.121538635049261	0.0997169442643717	0.549643158407661	ZNF764
ENSG00000082781	59.2759362039383	-0.0932997794964793	0.261760990160255	0.0722224991015297	0.485716502906082	ITGB5
ENSG00000104154	178.960529176179	-0.0932274924331595	0.170068365320935	0.105535569582456	0.560729991655672	SLC30A4
ENSG00000248592	413.090114669269	-0.0932008252866211	0.161034962877263	0.106877602873258	0.563871862974649	TMEM110-MUSTN1
ENSG00000158796	1226.43132050458	-0.093169603262983	0.114454610706856	0.0972333680644399	0.543516086045592	DEDD
ENSG00000203485	2927.02431394404	-0.0931625931773385	0.113472969188748	0.0967777457878341	0.542785931692886	INF2
ENSG00000289531	27.7290868467121	-0.0931473645024731	0.274814931757044	0.0673768258414525	0.469190273090435	NA
ENSG00000160949	1459.67662977987	-0.093142381484455	0.160774956515134	0.107032955203385	0.564297562140331	TONSL
ENSG00000127328	511.39896353526	-0.0931208139605745	0.13494812094085	0.104865430658757	0.559187451236346	RAB3IP
ENSG00000129437	6.87948467624223	-0.0931176263682746	0.370225681167799	0.0233398173457703	NA	KLK14
ENSG00000212643	10.2232191726894	-0.0930767774899206	0.520242303229962	0.00739042881231762	NA	ZRSR1
ENSG00000173207	1729.16478169921	-0.0930574683919081	0.148660816592038	0.107280408224333	0.564960057635706	CKS1B
ENSG00000117748	2655.63632275719	-0.0930346680221287	0.126090203407982	0.102428349291174	0.555292415028407	RPA2
ENSG00000013306	3406.06419209122	-0.0930205420966671	0.104844825168787	0.0925343731887734	0.531973474701778	SLC25A39
ENSG00000183647	267.436617159673	-0.0929634638867722	0.160805839874442	0.107440068371027	0.565254346407037	ZNF530
ENSG00000233355	933.641369875053	-0.0927897906478314	0.135802578772311	0.105937965111732	0.561988364621589	CHRM3-AS2
ENSG00000121073	931.740736133864	-0.0925363616729323	0.132216746013716	0.105687814796953	0.561340474986926	SLC35B1
ENSG00000171824	2563.22836390157	-0.0924451305302146	0.106127829654607	0.0949057456008515	0.538109491560316	EXOSC10
ENSG00000180914	19.1400673259027	-0.0924317727764465	0.291607460627965	0.060950491082064	0.44989210588076	OXTR
ENSG00000159217	6.58199993008016	-0.0924309966251356	0.403138686409083	0.014991326491521	NA	IGF2BP1
ENSG00000111961	30.8087765600888	-0.0924244115241155	0.314579161080905	0.0501451409442619	0.415279125913609	SASH1
ENSG00000073417	405.910896240736	-0.0923886122639423	0.158737865941524	0.108935466027194	0.569187649246953	PDE8A
ENSG00000104980	1101.87316857545	-0.0923579195851135	0.142788976411263	0.108392416237742	0.568132476242367	TIMM44
ENSG00000174775	726.762124322579	-0.0923419042126071	0.126075661748019	0.10430065092297	0.55751887767538	HRAS
ENSG00000122550	523.985886156463	-0.0922835621387566	0.123333392539071	0.103471580405485	0.556849740449281	KLHL7
ENSG00000196576	1581.73633994031	-0.0922020812969295	0.13140266983216	0.106356593766199	0.562507375404554	PLXNB2
ENSG00000122966	1737.59006819751	-0.0921968865988651	0.178711110979973	0.105524478368034	0.560729991655672	CIT
ENSG00000171960	1051.00997743259	-0.0919895594247941	0.14658582953843	0.109780198871584	0.570888083486815	PPIH
ENSG00000110047	5884.30614526104	-0.0919515734785946	0.120807639713222	0.103412659254471	0.556849740449281	EHD1
ENSG00000119703	23.9778444534804	-0.0919451714703129	0.279874918466431	0.0663144833677948	0.466248765022955	ZC2HC1C
ENSG00000105576	2982.10423013353	-0.0919449093571591	0.119813394297504	0.103026927373717	0.556049459732256	TNPO2
ENSG00000119772	2991.72897958081	-0.0919322341567693	0.107749713992577	0.0972816765789652	0.543583970504991	DNMT3A
ENSG00000101182	6484.83646147707	-0.091852325490862	0.114993228864694	0.101175144963405	0.552201744351828	PSMA7
ENSG00000138658	713.850358858825	-0.0918504659018416	0.162714325623075	0.10980223866412	0.570888083486815	ZGRF1
ENSG00000135744	23.331135796814	-0.0918452259622726	0.283145329239058	0.0650087507469356	0.463059693756731	AGT
ENSG00000289457	6.37122513599242	-0.0916862914088329	0.474324412065189	0.00898733263942325	NA	NA
ENSG00000243701	35.1902489892119	-0.0916842727792783	0.282658788272793	0.0653364275671757	0.46411712795946	DUBR
ENSG00000163606	275.770670742931	-0.0916700140304443	0.164536587548818	0.109960561282273	0.571118589023446	CD200R1
ENSG00000099814	399.84992489483	-0.0915576735210058	0.196759576798412	0.100168043666902	0.550100790777205	CEP170B
ENSG00000140368	2385.05568023013	-0.0915312524224262	0.106394590185754	0.0976917453772992	0.544256717852552	PSTPIP1
ENSG00000085491	1263.43809307155	-0.0915216054467081	0.115811880127185	0.102495101993253	0.555292415028407	SLC25A24
ENSG00000289032	6.54941962053598	-0.0914913471295094	0.339218950494046	0.037179450596848	NA	NA
ENSG00000198546	756.064845631674	-0.0914189088227238	0.115537700996729	0.102665000423388	0.555292415028407	ZNF511
ENSG00000102245	1193.78505082146	-0.0914126640301719	0.185055556342041	0.104987131764075	0.559226205028008	CD40LG
ENSG00000215458	14.2701398331068	-0.0913690968039383	0.30863208944831	0.0534192774089562	NA	AATBC
ENSG00000257605	29.6513418385877	-0.0912946535621477	0.242529823390095	0.0818447027094773	0.510864403373359	RP11-680A11.5
ENSG00000178078	221.193047969493	-0.0911137931254278	0.171844394358953	0.10972145196215	0.570888083486815	STAP2
ENSG00000169155	727.122239260166	-0.0909883427081868	0.143206436161852	0.112020029538254	0.576437200954978	ZBTB43
ENSG00000166862	5.95823355221083	-0.0908969900667359	0.466324827297019	0.0094118071460467	NA	CACNG2
ENSG00000154222	1937.3574075979	-0.0908666610183036	0.111319482280887	0.102254465558253	0.554868906789205	CC2D1B
ENSG00000284669	17.6955995107224	-0.0908488732646418	0.281703738495549	0.0663809698056765	0.466248765022955	NA
ENSG00000138600	2432.7639359042	-0.0908398366064272	0.105855159339935	0.0994244538058637	0.549166190653044	SPPL2A
ENSG00000262319	87.2786094253655	-0.0907242482693932	0.214915974850948	0.0939122054066821	0.535303132145559	CTC-457L16.2
ENSG00000142089	694.812679176995	-0.0906540047828351	0.204611601674054	0.0984452723515715	0.546599940942247	IFITM3
ENSG00000101695	1930.45170956396	-0.0906429806745446	0.131919518897416	0.110777331393953	0.572984882375258	RNF125
ENSG00000105699	572.38727970044	-0.0906023171334254	0.130596166072321	0.110533819773573	0.572513385601852	LSR
ENSG00000187531	1335.42672523552	-0.0905571305150695	0.138973895511351	0.112552572369053	0.577792935546185	SIRT7
ENSG00000238227	1926.80587536851	-0.090530342514354	0.0950369626059591	0.0934416324617593	0.533763082011722	C9orf69
ENSG00000138378	2992.60065947512	-0.090491833273509	0.10871316833763	0.102024811307632	0.554868906789205	STAT4
ENSG00000130479	1639.27504767773	-0.0904761160944853	0.135110354878094	0.112013449490916	0.576437200954978	MAP1S
ENSG00000131697	481.853830360212	-0.0904370232707712	0.144796206594612	0.113654813810985	0.579100171658615	NPHP4
ENSG00000166595	1609.66161555941	-0.0904159737042996	0.123284880893971	0.108724549140372	0.568888737533793	FAM96B
ENSG00000146540	1025.67023199566	-0.0903900191309648	0.146045455280416	0.113886025266669	0.579549378259406	C7orf50
ENSG00000140525	5081.34208634228	-0.0903783500893812	0.1407738942839	0.113326714045685	0.578613245955966	FANCI
ENSG00000035499	1007.2853247027	-0.090336290573072	0.160943625494142	0.113620297591979	0.579100171658615	DEPDC1B
ENSG00000113273	534.335796463361	-0.0903080845639618	0.159085429827809	0.113907637632514	0.579549378259406	ARSB
ENSG00000170340	2074.39553527508	-0.0902772641691506	0.105360343942689	0.100830524655326	0.551805732174258	B3GNT2
ENSG00000116337	1524.2277050678	-0.0902596527847337	0.101373951371116	0.0985123571294357	0.546599940942247	AMPD2
ENSG00000102879	42066.1798986064	-0.0901808321967477	0.0960747750383213	0.0952498935777474	0.538558458039415	CORO1A
ENSG00000129657	3906.15627568312	-0.0901477534435575	0.120996462871029	0.108649351564491	0.568829119946312	SEC14L1
ENSG00000185404	1785.91223105191	-0.0901434870740545	0.10577256945996	0.101468581160487	0.553285285279965	SP140L
ENSG00000197102	6179.42439689435	-0.0901363082607926	0.0929693191749955	0.0931210844540223	0.533106015455335	DYNC1H1
ENSG00000227036	14.3214547914791	-0.090054133906417	0.297165297113053	0.0596825743353612	NA	LINC00511
ENSG00000116688	3003.52287098245	-0.0899891460965015	0.113901148919947	0.106102927345268	0.562199496736157	MFN2
ENSG00000091732	463.343401574808	-0.0899797630020439	0.139050700728038	0.114148281287178	0.580079666365147	ZC3HC1
ENSG00000250999	7.87186909956481	-0.0899759780077511	0.335498378318817	0.0389562961396931	NA	RP11-1379J22.5
ENSG00000171451	8.05758480734821	-0.0898275670764299	0.338875298456594	0.0370605048716318	NA	DSEL
ENSG00000068028	2203.9291297074	-0.0898176923194086	0.117956869172091	0.108402896804145	0.568132476242367	RASSF1
ENSG00000158321	283.061287882362	-0.089767989812227	0.208885146494778	0.0980896083355297	0.545462413204346	AUTS2
ENSG00000196776	4511.59072513669	-0.0897642870081892	0.110216442342629	0.104992106352807	0.559226205028008	CD47
ENSG00000064763	322.051181444655	-0.0897006681368831	0.169695194355407	0.113443547681843	0.578808542160824	FAR2
ENSG00000237440	385.932969458007	-0.0896442248028898	0.177692523785019	0.11120994889353	0.573960613369269	ZNF737
ENSG00000133019	13.1734024587811	-0.0896259673704299	0.424297156201972	0.0123577121469549	NA	CHRM3
ENSG00000125844	1376.00582502176	-0.0891724894988442	0.148703856779046	0.11726081544954	0.586538208659577	RRBP1
ENSG00000160716	9.197651172335	-0.089111523542273	0.326524952981849	0.0439546430150404	NA	CHRNB2
ENSG00000125912	2326.26129922823	-0.0891001877405859	0.125294115375692	0.113266098884148	0.578613245955966	NCLN
ENSG00000197982	831.215314649618	-0.0890377714440665	0.104906013711024	0.10438205758076	0.557557465350535	C1orf122
ENSG00000174851	1005.53475266862	-0.0890175639914242	0.136715223133638	0.116438452891757	0.585976823932426	YIF1A
ENSG00000241743	21.1290848584561	-0.0890007686583359	0.328392277186743	0.0428686903344282	0.392056558685904	XACT
ENSG00000170312	3254.62474465919	-0.0889271983450903	0.156340203751444	0.117648544619788	0.587068429006287	CDK1
ENSG00000163923	229.351316926867	-0.0889046751701472	0.169445080133531	0.115358777396344	0.584217581888293	RPL39L
ENSG00000057252	1675.17394007108	-0.0888813836885594	0.145966524801864	0.117941235094497	0.587595195460852	SOAT1
ENSG00000081870	843.169506921966	-0.0888010035376142	0.102523939142691	0.103738467757383	0.557077654763713	HSPB11
ENSG00000276449	13.3086972912508	-0.0887678117308215	0.283492405623918	0.0671199909838844	NA	AC004076.5
ENSG00000168175	2466.4899972844	-0.0886117783579165	0.108835769317805	0.107841222126309	0.566468686210879	MAPK1IP1L
ENSG00000182378	918.671630695104	-0.0885682003993034	0.119747771220784	0.11288815575486	0.578273705902183	PLCXD1
ENSG00000126254	2776.55314516421	-0.0885564191653095	0.103718123111885	0.105216493683877	0.55970609022677	RBM42
ENSG00000135698	699.431371576023	-0.0885047620218425	0.15576474812426	0.118794918205935	0.58874042802923	MPHOSPH6
ENSG00000187193	543.942433471307	-0.0884349915614105	0.146320207061679	0.119186580706648	0.58968134857904	MT1X
ENSG00000092470	1534.48982136901	-0.0884009022684927	0.135566415360967	0.117996424520393	0.587675366787947	WDR76
ENSG00000259075	179.744836709973	-0.088342831126026	0.197447779280008	0.105787547258556	0.561671714179919	POC1B-GALNT4
ENSG00000136560	3185.50277030309	-0.0882634974622605	0.122102350729714	0.114693634062489	0.581829231722335	TANK
ENSG00000197045	1422.75961430791	-0.0882577972899592	0.100031605583417	0.103940501622597	0.557178915795026	GMFB
ENSG00000075336	610.327363737417	-0.0881818865466637	0.123832556549735	0.115541046704384	0.584592996304377	TIMM21
ENSG00000183597	906.781900975962	-0.0881523037787554	0.127561156706525	0.116797252976442	0.585989904727298	TANGO2
ENSG00000115520	823.978777863767	-0.0880780204947502	0.111265858786989	0.110731987342996	0.572947504906223	COQ10B
ENSG00000092330	2200.9748373711	-0.0880362984178246	0.11221082953781	0.111313352311354	0.57417673252984	TINF2
ENSG00000171444	325.515702499602	-0.0878648813440357	0.173274574017749	0.11666318035923	0.585989904727298	MCC
ENSG00000135723	2764.78660572504	-0.0878164247355922	0.114391299930175	0.113002178243505	0.578520347812714	FHOD1
ENSG00000213020	432.506633404642	-0.0877485442484019	0.158589759891946	0.120440395117021	0.59134324310974	ZNF611
ENSG00000130717	868.454956393383	-0.0877293548258338	0.110020902726423	0.11123326902699	0.573960613369269	UCK1
ENSG00000152749	659.919468757491	-0.0876756667428213	0.141275644724787	0.120947305216903	0.591416562959154	GPR180
ENSG00000174917	720.514585389928	-0.0876720420995883	0.122185277774928	0.116542755801837	0.585989904727298	C19orf70
ENSG00000118655	738.308991815399	-0.0876709388085403	0.14727655083194	0.121340170358723	0.592154540851285	DCLRE1B
ENSG00000138685	90.3836347743876	-0.0875818571604727	0.225051190692512	0.0944311753014711	0.536633268792594	FGF2
ENSG00000198832	138.855090091046	-0.087518620533807	0.190994652696759	0.11034205278812	0.571717130457853	SELM
ENSG00000197989	791.725627369447	-0.0875088316617413	0.135936660650788	0.12068089970099	0.59134324310974	SNHG12
ENSG00000214357	142.217998468808	-0.0874467414736957	0.18029852030762	0.11507231265329	0.583356469305768	NEURL1B
ENSG00000132155	3637.91640599209	-0.0874362991501445	0.117631491693867	0.115569688304841	0.584592996304377	RAF1
ENSG00000167394	535.959351273021	-0.0873466783569458	0.114466037049148	0.114526520568664	0.581366072195806	ZNF668
ENSG00000136247	523.190720571575	-0.0872985873336835	0.115878390970473	0.115286050359123	0.584046047505215	ZDHHC4
ENSG00000175643	1160.96473740471	-0.0871778203619157	0.144563740663963	0.122637725981731	0.593230749363513	RMI2
ENSG00000281344	66.1494191338742	-0.0871414110010326	0.225883507501943	0.0947465459108134	0.537612431704581	HELLPAR
ENSG00000277287	11.4958013755092	-0.087138023729581	0.301271653036088	0.058795162117989	NA	RP4-794I6.4
ENSG00000054654	6173.10832769632	-0.0871259989908376	0.117594053237209	0.116538788413405	0.585989904727298	SYNE2
ENSG00000160211	2649.09051778665	-0.0870716366161933	0.0971486873516234	0.10595935236096	0.561988364621589	G6PD
ENSG00000103540	1587.95301279714	-0.0870232576210296	0.156099670897223	0.122684119535816	0.593230749363513	CCP110
ENSG00000157637	2558.3988180964	-0.0869205456254408	0.092045308263183	0.10281373278403	0.555896840818977	SLC38A10
ENSG00000148835	501.532435224065	-0.0868378969924778	0.141374381677872	0.123393044204242	0.59522491894543	TAF5
ENSG00000171224	115.012673811004	-0.0868287634546966	0.183139369616512	0.115266984164993	0.584046047505215	C10orf35
ENSG00000099331	8259.3684062153	-0.086795088600596	0.117649332912177	0.117618588169682	0.587068429006287	MYO9B
ENSG00000070495	1013.16421606866	-0.0867528243261495	0.120182523693725	0.118716727621275	0.58874042802923	JMJD6
ENSG00000102225	1409.50488276114	-0.0867322040392368	0.130578684875587	0.121919156285642	0.592762359806398	CDK16
ENSG00000126216	1574.51742182855	-0.0866304331122675	0.126645045513591	0.121207152574285	0.591898866258636	TUBGCP3
ENSG00000163935	951.825608921979	-0.0866052565645936	0.121313811576586	0.119591795675548	0.590533600788159	SFMBT1
ENSG00000137216	494.253807670766	-0.0865225096040691	0.125302318499459	0.121152793069319	0.591898866258636	TMEM63B
ENSG00000173226	997.492244696969	-0.0865159375094575	0.128480310148096	0.122066939916899	0.592762359806398	IQCB1
ENSG00000162929	187.043279291089	-0.0864749668311722	0.149918816071161	0.124680523918953	0.597781207546328	KIAA1841
ENSG00000173875	765.87521028836	-0.0864623518453927	0.185493317421358	0.115038356838352	0.583356469305768	ZNF791
ENSG00000198382	845.243801482335	-0.0863082611952596	0.122515633418157	0.120951002231152	0.591416562959154	UVRAG
ENSG00000147082	11.8031470993565	-0.086282279269432	0.291913125066949	0.0644134999462666	NA	CCNB3
ENSG00000166908	860.585015918127	-0.0862638626080948	0.123614693179361	0.12145088964032	0.592319377736421	PIP4K2C
ENSG00000103168	1738.03003779593	-0.0862557003649462	0.124927319077671	0.121884758922614	0.592762359806398	TAF1C
ENSG00000173575	4423.68100560359	-0.0862526722588138	0.120255000315197	0.120347774809946	0.591167146047387	CHD2
ENSG00000105671	1416.47988397937	-0.0862505219238808	0.110815145986101	0.116433055086217	0.585976823932426	DDX49
ENSG00000272669	32.1219495471841	-0.0862370135286571	0.219695779729418	0.099088258792675	0.548176524811446	RP3-508I15.21
ENSG00000113845	1674.12443976521	-0.0861266718291013	0.124244136531089	0.122087008906886	0.592762359806398	TIMMDC1
ENSG00000227124	136.590949955517	-0.0860842830686809	0.168355116951966	0.122515542426292	0.593085706347695	ZNF717
ENSG00000123739	296.878274461579	-0.0860461949427199	0.159679654044137	0.124758143042567	0.597781207546328	PLA2G12A
ENSG00000137824	948.721491250683	-0.086042770751672	0.126978955477211	0.123153693489391	0.594261048744475	RMDN3
ENSG00000063978	3605.29473942712	-0.086029635313794	0.110741039218317	0.117132582499116	0.586482294318526	RNF4
ENSG00000243716	4800.5343852075	-0.0858847873731735	0.14473993874205	0.126404633765475	0.6006917641887	NPIPB5
ENSG00000167193	675.652638834958	-0.0858679833153115	0.129887968742066	0.124449665302454	0.596873937192465	CRK
ENSG00000184232	72.8444978157145	-0.085849491306314	0.211615080987512	0.103653051924529	0.557077654763713	OAF
ENSG00000144504	512.713532270421	-0.0857990957758888	0.176506775947196	0.120349375750449	0.591167146047387	ANKMY1
ENSG00000177302	1874.7936632393	-0.0856971220119766	0.159530832400178	0.125726351697755	0.599934219799668	TOP3A
ENSG00000159214	44.4130086909706	-0.0855998934115067	0.219703267404779	0.100162734687621	0.550100790777205	CCDC24
ENSG00000223959	743.030381381181	-0.0855456628491835	0.124425154007841	0.124012467552446	0.595917966681847	AFG3L1P
ENSG00000282458	799.779278651966	-0.0855083645729055	0.146326991424441	0.127538913694449	0.602652440031833	WASH5P
ENSG00000129810	655.078143122812	-0.0854759746742252	0.151967320498318	0.127394820742971	0.602244181100816	SGO1
ENSG00000116329	10.0497959968084	-0.0854626994352458	0.293367691021581	0.0640361679209466	NA	OPRD1
ENSG00000158201	907.794178073547	-0.0854487263948647	0.137681318797611	0.127170751615996	0.601673689363686	ABHD3
ENSG00000167536	630.657964979922	-0.0854437003617729	0.128431824435429	0.125444761884069	0.599235856590593	DHRS13
ENSG00000270882	129.381273307282	-0.0854280808558794	0.192073477537837	0.114156444670449	0.580079666365147	HIST2H4A
ENSG00000105723	2398.19435947959	-0.0854165936938788	0.091526249152601	0.107617226182899	0.56579032065588	GSK3A
ENSG00000286100	5.56145645268855	-0.0853835773640883	0.444325564198829	0.0110973578887055	NA	NA
ENSG00000111727	483.70384371196	-0.0852611629160925	0.125187653270713	0.125161228613619	0.598567746513301	HCFC2
ENSG00000145494	1440.75573387705	-0.0852458851549711	0.141201654256891	0.128140112665356	0.604637058425123	NDUFS6
ENSG00000188647	2224.76700911442	-0.0851831315528321	0.131263742459168	0.126927612364159	0.601465618362444	PTAR1
ENSG00000236137	24.9813888908868	-0.0851066436551118	0.250172133508136	0.0865338367678646	0.520162010364373	RP11-27K13.3
ENSG00000166689	136.200333602635	-0.0850804912869637	0.188332775095283	0.116725181889659	0.585989904727298	PLEKHA7
ENSG00000129691	1792.01189086364	-0.0850638657107437	0.10389280212253	0.116925311269724	0.586168206675333	ASH2L
ENSG00000136371	445.721525479294	-0.0850473823192753	0.141351447574908	0.128756533509577	0.605929697928133	MTHFS
ENSG00000241322	47.3321526631278	-0.0850461940071008	0.286986243983333	0.0678930579383905	0.469930735631443	CDRT1
ENSG00000148400	3754.88967010176	-0.0850375379260622	0.0835694133894681	0.102057938539158	0.554868906789205	NOTCH1
ENSG00000204152	445.195195164042	-0.0850317069465631	0.12669013723614	0.126325418205633	0.6006917641887	TIMM23B
ENSG00000124920	70.388524940906	-0.0850136018633196	0.205610172116928	0.108194939639756	0.567636348246134	MYRF
ENSG00000276085	77.3592300977053	-0.0850026080904146	0.25036766104287	0.0865770208109181	0.520162010364373	CCL3L3
ENSG00000184743	1745.60419710591	-0.084976973322216	0.10920294635592	0.11996582225837	0.590827743894352	ATL3
ENSG00000169282	22.0631894937204	-0.0849196291776455	0.239540925952099	0.0918137714119616	0.53037333594893	KCNAB1
ENSG00000064995	1117.20323302635	-0.084873864386768	0.117803979940651	0.123993274626198	0.595917966681847	TAF11
ENSG00000140575	10744.0620988793	-0.0848139203928332	0.108455931446636	0.120166170666282	0.591090122397419	IQGAP1
ENSG00000114021	1056.89500828113	-0.0847136629763924	0.121837118871261	0.125939271556001	0.600568905697415	NIT2
ENSG00000135801	1115.5753016853	-0.0845961307459288	0.129339895737874	0.128399234929039	0.605195641335335	TAF5L
ENSG00000184445	2224.31794269639	-0.0845935648897094	0.134215989969454	0.129357678021094	0.607237744639306	KNTC1
ENSG00000148175	1227.93903933848	-0.0845718822413479	0.130445313129547	0.128721266645806	0.605929697928133	STOM
ENSG00000124641	479.500189115656	-0.0844970135592959	0.131573316176292	0.129194635914445	0.606946124453913	MED20
ENSG00000198830	22420.2596896552	-0.0844494488235548	0.126716046281409	0.128241056773989	0.60482940833694	HMGN2
ENSG00000197124	140.017588662129	-0.0844295376362866	0.189608960465342	0.117522421273847	0.587068429006287	ZNF682
ENSG00000196498	4397.81887745641	-0.0843717085518419	0.102563567317316	0.118616724387972	0.58874042802923	NCOR2
ENSG00000172531	9681.45520591297	-0.0843157725386595	0.0944865755386158	0.113732378770996	0.579299012303232	PPP1CA
ENSG00000277586	9.40116324821073	-0.0842521924556474	0.314329171613457	0.0513858670890709	NA	NEFL
ENSG00000196547	3588.16642956929	-0.0842473242686081	0.118585633986144	0.126402426783914	0.6006917641887	MAN2A2
ENSG00000074370	11136.7001730076	-0.0842313514062759	0.0973718886165707	0.115980098177828	0.584945238802502	ATP2A3
ENSG00000178343	10.5958992351521	-0.0841151007593157	0.319477254213994	0.0479821243934092	NA	SHISA3
ENSG00000164983	980.756063625445	-0.0840689836994808	0.107636427792633	0.122370096489327	0.592906353325152	TMEM65
ENSG00000099341	4101.17911882911	-0.0840595716987703	0.102006085329792	0.119414900456988	0.590089985401598	PSMD8
ENSG00000105290	14.5434262499261	-0.0839653771110022	0.31666763567512	0.0498394679729428	NA	APLP1
ENSG00000113742	667.767309332164	-0.0839364279718079	0.153991932232826	0.131608579369824	0.614526176336525	CPEB4
ENSG00000267871	15.5982356558232	-0.0838727549569727	0.290062483263015	0.0668282627429216	0.467516156299988	CTC-444N24.6
ENSG00000084463	4133.01763146546	-0.0837793107496129	0.119705388749844	0.128395810121309	0.605195641335335	WBP11
ENSG00000181027	630.921196495016	-0.0837443994978753	0.133479614626846	0.131983327728968	0.614953936482986	FKRP
ENSG00000125971	1922.41670663761	-0.0836608091325764	0.0905360927510049	0.113214909931779	0.578613245955966	DYNLRB1
ENSG00000097046	949.454319734223	-0.0836503012249798	0.137302418868911	0.132795941190208	0.617400492431184	CDC7
ENSG00000008517	44531.8308764824	-0.0835838519467133	0.100949943448482	0.120526222978125	0.59134324310974	IL32
ENSG00000070476	847.583822199913	-0.0835653373081462	0.0998066720461903	0.119917722635202	0.590827743894352	ZXDC
ENSG00000077238	6773.30651929598	-0.0835045148446991	0.103429361299687	0.122211677814242	0.592762359806398	IL4R
ENSG00000114405	132.038047989814	-0.0834661600514565	0.174569121202428	0.126851509466408	0.601294556540392	C3orf14
ENSG00000132600	1187.5901624653	-0.0834649597255326	0.117185559525528	0.12859403756036	0.605733932488176	PRMT7
ENSG00000174749	922.676696397589	-0.0834438081116556	0.11210695634974	0.126645363023164	0.600896451679028	C4orf32
ENSG00000159388	3409.82126943915	-0.0834058370577749	0.106353497847012	0.124100483674564	0.59595986265571	BTG2
ENSG00000108774	2992.22784101729	-0.0833436754948513	0.0882246089764678	0.11253080087103	0.577792935546185	RAB5C
ENSG00000099385	1316.96341532413	-0.0832624433649111	0.104651230686862	0.123745026498888	0.595713373355142	BCL7C
ENSG00000198590	15.0356792253756	-0.0832319306368514	0.274119519714131	0.0764670313231261	0.498106410538446	C3orf35
ENSG00000109684	45.0787636739106	-0.0832296570601671	0.23945507156392	0.0943708997556746	0.536633268792594	CLNK
ENSG00000084733	3418.46832300001	-0.0832000410868538	0.117209636506346	0.129530980194147	0.607861430939191	RAB10
ENSG00000094804	1507.89739535664	-0.0831064175720515	0.14908638876844	0.134649514600683	0.620696291321397	CDC6
ENSG00000172469	778.07421889093	-0.0830883628440009	0.123906978186829	0.132075550371534	0.615192933881167	MANEA
ENSG00000132517	13.8945177243826	-0.0830737520390956	0.313370454051967	0.0520519668012865	NA	SLC52A1
ENSG00000176463	630.274414855808	-0.0830149390095506	0.141753969315521	0.135134458799214	0.620784245174507	SLCO3A1
ENSG00000163170	615.364962642229	-0.0829831151643501	0.163116390952605	0.132311574825253	0.616101388227502	BOLA3
ENSG00000166333	3297.42105512976	-0.0829518119614646	0.0958494889940454	0.119692557342261	0.590643082538257	ILK
ENSG00000103245	702.994470597328	-0.0829219893300684	0.127545639751729	0.1335728637	0.619197181054743	NARFL
ENSG00000120458	243.253817590947	-0.0828753643525758	0.154029194110688	0.134735536916437	0.620696291321397	MSANTD2
ENSG00000169508	548.861611491876	-0.082797032401448	0.133048445485692	0.135050881129664	0.620696291321397	GPR183
ENSG00000184489	919.72967934434	-0.0827949386540448	0.165963517296318	0.131925360762486	0.614894093053088	PTP4A3
ENSG00000219529	10.2985072431441	-0.0827687213730487	0.296109898060337	0.0636154844055027	NA	AP000580.1
ENSG00000125388	129.82640709915	-0.082693980460795	0.180581924386182	0.126024712394866	0.6006917641887	GRK4
ENSG00000196642	5015.71189799938	-0.0825466597934688	0.0937242344115875	0.119773701104181	0.590655676278523	RABL6
ENSG00000136982	780.812777604965	-0.0825324878559818	0.157544517641148	0.135064798217723	0.620696291321397	DSCC1
ENSG00000168256	1192.208274629	-0.082485274910144	0.140470557625895	0.13680134509038	0.623865600137594	NKIRAS2
ENSG00000166963	174.441676090803	-0.0824766084506022	0.183930235822688	0.124875742230563	0.598083873548473	MAP1A
ENSG00000284194	546.491109426407	-0.0823855919780878	0.131336161573478	0.136163357402519	0.622039998616776	NA
ENSG00000174371	1164.21087510136	-0.082370852762095	0.173984752680672	0.129913198343637	0.609084617686589	EXO1
ENSG00000074842	1793.18354621077	-0.082347155798481	0.12666692748	0.135348880638404	0.620967347581366	MYDGF
ENSG00000185651	3817.72059107359	-0.082304557118396	0.123839352565391	0.134784644165103	0.620696291321397	UBE2L3
ENSG00000123643	220.430525388002	-0.0822616809938509	0.14833299536262	0.137333791283571	0.625214038500958	SLC36A1
ENSG00000130309	2135.74229091157	-0.0822468202713915	0.127610864605234	0.135911468450799	0.622039998616776	COLGALT1
ENSG00000129646	112.429742222954	-0.0822423919173952	0.18488899476081	0.124940680123891	0.598083873548473	QRICH2
ENSG00000177191	37.2015971640739	-0.0822288863837284	0.237505247463758	0.0968986220153217	0.542966996081524	B3GNT8
ENSG00000145979	329.371502016898	-0.0821331735610879	0.124540716449129	0.135572971052642	0.621279673137884	TBC1D7
ENSG00000151914	96.4227793083359	-0.082116006040057	0.197251330246958	0.118538951917103	0.58874042802923	DST
ENSG00000104825	1983.53419669265	-0.0820689977108835	0.123335699752835	0.135478451507224	0.621035865997282	NFKBIB
ENSG00000141232	1398.74941138949	-0.0820573370163168	0.144417408872179	0.138210776357137	0.628006704783594	TOB1
ENSG00000204356	1555.13900439706	-0.0819782478008246	0.119756766435073	0.134742429372016	0.620696291321397	NELFE
ENSG00000160791	879.658779192629	-0.0819253212531562	0.182847539676919	0.126766846052475	0.601082795903706	CCR5
ENSG00000163539	1355.23964638953	-0.0819014684436498	0.120760016374321	0.13533048359149	0.620967347581366	CLASP2
ENSG00000272269	496.872341630724	-0.0818972667845072	0.125416324112291	0.136624749062722	0.623371423840328	RP11-500C11.3
ENSG00000143753	1939.31131617361	-0.0818930831236489	0.100557552549844	0.126603078686424	0.600896451679028	DEGS1
ENSG00000183458	2538.61303994314	-0.0818905238607729	0.106617208868727	0.12980658349442	0.608774651015483	RP11-958N24.1
ENSG00000188687	96.2213100783475	-0.081815839492861	0.222734848488848	0.105268386472695	0.55970609022677	SLC4A5
ENSG00000277791	3264.22221040657	-0.0817846772107957	0.127378637095354	0.137473880008199	0.625603963185962	PSMB3
ENSG00000176142	646.490089303998	-0.0817310167567327	0.161557493688203	0.136348120918036	0.622554254410387	TMEM39A
ENSG00000165288	799.666455077158	-0.0817215474966969	0.143105481475018	0.139329966572226	0.62971135658031	BRWD3
ENSG00000204899	1514.5405453266	-0.081715727933045	0.14872567523439	0.139018529532371	0.629393830542492	MZT1
ENSG00000148468	263.222225603007	-0.0817143104834671	0.165742890775568	0.135008644283425	0.620696291321397	FAM171A1
ENSG00000065526	3970.25396785612	-0.0816693382347013	0.0999161227079567	0.127089964078267	0.601665905530844	SPEN
ENSG00000030582	1281.09288239612	-0.0815818936671968	0.14168789496321	0.139795684955972	0.62971135658031	GRN
ENSG00000177685	103.482313343379	-0.0815610273700702	0.196467160417038	0.120193986447904	0.591090122397419	CRACR2B
ENSG00000260280	401.938866213623	-0.0815606053952076	0.136917534119479	0.139666443080246	0.62971135658031	SLX1B-SULT1A4
ENSG00000106100	611.904439127604	-0.0814565744256878	0.153650888879549	0.139113582434365	0.629444990238092	NOD1
ENSG00000279699	15.8814622904293	-0.0813142268603561	0.257355341744802	0.0877587516376821	0.521826892780002	RP1-102K2.9
ENSG00000010030	196.061332754429	-0.0812908281495057	0.23417060848066	0.100144771830473	0.550100790777205	ETV7
ENSG00000007080	1849.11517152098	-0.08127610151488	0.11995027397843	0.137346600700563	0.625214038500958	CCDC124
ENSG00000147036	14.4247673889112	-0.0812630231361017	0.296010849809171	0.064267452044544	NA	LANCL3
ENSG00000102858	3538.31005089336	-0.0812365865655868	0.0924770811380787	0.123978681258404	0.595917966681847	MGRN1
ENSG00000179943	627.028241358413	-0.0812170907848929	0.129949297488066	0.139972956978918	0.62971135658031	FIZ1
ENSG00000286070	1657.9423700505	-0.0811712529334828	0.137236274124183	0.141014260732266	0.629891635383863	NA
ENSG00000159147	1001.36704887934	-0.0811367072093135	0.133225522124678	0.140745785140559	0.629846017303599	DONSON
ENSG00000111665	1320.68441939878	-0.0811096623227122	0.139466864034687	0.141334056108585	0.630366519268437	CDCA3
ENSG00000184220	753.548073254931	-0.0809266091472964	0.16877543853135	0.136044523849766	0.622039998616776	CMSS1
ENSG00000173041	222.052100032162	-0.0809005345224662	0.157841296036371	0.13987164136184	0.62971135658031	ZNF680
ENSG00000175606	805.575171899278	-0.0808999910238743	0.131908436832605	0.141398645612564	0.630366519268437	TMEM70
ENSG00000011198	369.948487405695	-0.0808986097542611	0.15306941989408	0.140962145047522	0.629846017303599	ABHD5
ENSG00000109320	8687.71887528085	-0.0808466511016179	0.0861921097721051	0.120543330150235	0.59134324310974	NFKB1
ENSG00000160200	170.802340975799	-0.0808190111337931	0.215277342344614	0.111183555077049	0.573960613369269	CBS
ENSG00000134531	139.245061835146	-0.080770759712041	0.175788376312061	0.133278703029343	0.618679714206276	EMP1
ENSG00000115841	51.7532278856707	-0.0807298568358891	0.22183909239757	0.107741178000281	0.566243932350427	RMDN2
ENSG00000131373	770.211748232448	-0.0806998751330656	0.110338090881978	0.136000537992151	0.622039998616776	HACL1
ENSG00000051180	1187.41280363968	-0.0806398241800691	0.159890191458877	0.140081354245676	0.62971135658031	RAD51
ENSG00000182557	285.723909185984	-0.0806328066851628	0.159556417924553	0.140202279196617	0.629820818471116	SPNS3
ENSG00000162461	70.5736825650897	-0.0806252545131247	0.257294017940112	0.0886625897528485	0.522086781026927	SLC25A34
ENSG00000108219	4817.12369373955	-0.0806040392825868	0.115787369283328	0.138469244548662	0.628421260510547	TSPAN14
ENSG00000123416	51504.3167447483	-0.0805772743272305	0.13724117660369	0.143057355359274	0.632547986047558	TUBA1B
ENSG00000092295	49.4605500754043	-0.0805299626768305	0.236542465137032	0.100133490104923	0.550100790777205	TGM1
ENSG00000121281	4233.19129414762	-0.0804823730486776	0.131001124981232	0.142748149634106	0.632081906828059	ADCY7
ENSG00000131323	3545.92433130041	-0.080482341164731	0.104605400310628	0.134214624352631	0.620541377620545	TRAF3
ENSG00000090013	265.170820289163	-0.0803627397756794	0.15643956483946	0.141889101834102	0.630613568796095	BLVRB
ENSG00000186352	140.77696995087	-0.0803468151953706	0.162558206869008	0.140094123904235	0.62971135658031	ANKRD37
ENSG00000256591	174.746915457692	-0.0803252436965935	0.164296715501636	0.139533574627669	0.62971135658031	RP11-286N22.8
ENSG00000288722	2111.25012914186	-0.0802953799878404	0.0916645115246498	0.127171665964236	0.601673689363686	NA
ENSG00000188859	29.0299930207439	-0.0801850444810862	0.256613801595853	0.0896093524728695	0.524500847749105	FAM78B
ENSG00000134779	2526.92291154298	-0.0801085334070123	0.115251612639607	0.14016044408413	0.629820818471116	TPGS2
ENSG00000047644	2026.86294265616	-0.0800630039303215	0.119345049280303	0.141665925021004	0.630366519268437	WWC3
ENSG00000049883	383.399516562693	-0.0799995314898431	0.139224215808869	0.145135270863132	0.635226504256647	PTCD2
ENSG00000100376	1392.88383964689	-0.0799732652275648	0.120149868661171	0.142240419205034	0.631241730460839	FAM118A
ENSG00000169249	821.645879489932	-0.0799625083103052	0.114903799123065	0.140596785722216	0.629846017303599	ZRSR2
ENSG00000284644	29.1066942014069	-0.0799488619826962	0.280061626314085	0.0756477856950008	0.496533566280156	NA
ENSG00000171603	3854.87094950751	-0.0799108290718107	0.100596407016022	0.134385043343446	0.620696291321397	CLSTN1
ENSG00000163535	1192.51263687487	-0.0798871713075214	0.128423412486584	0.144482897703594	0.634312367851591	SGO2
ENSG00000138376	943.594175794581	-0.0798694098420002	0.139629003578691	0.145592751919841	0.635898183195264	BARD1
ENSG00000273192	86.487372750045	-0.0797355599950521	0.186196222607823	0.130349914840676	0.610560788398316	CITF22-1A6.3
ENSG00000010072	484.596582083667	-0.07973229974175	0.136985651034378	0.14600145419016	0.636077822136621	SPRTN
ENSG00000175634	1700.06070051311	-0.0797202458813783	0.104280260032332	0.137066135884181	0.624694083831148	RPS6KB2
ENSG00000110092	191.923810560507	-0.0796840919879284	0.220840298069858	0.110273353887292	0.571619143482132	CCND1
ENSG00000262943	44.9324942300056	-0.0796714006935788	0.20761178290741	0.117891744745257	0.587543373761921	ALOX12P2
ENSG00000078808	4209.63109172123	-0.0796150767849261	0.0906135552710639	0.12919665610866	0.606946124453913	SDF4
ENSG00000184831	211.989808064177	-0.0796002953917668	0.152768138731639	0.145166857968304	0.635226504256647	APOO
ENSG00000134013	55.3707477259447	-0.079590433426082	0.232650767637128	0.103848627755004	0.557083770087603	LOXL2
ENSG00000203760	527.532477988293	-0.079584199136996	0.164831675131015	0.141518697664076	0.630366519268437	CENPW
ENSG00000176531	331.3990346489	-0.0795391952307272	0.128699063337079	0.145808416670049	0.635898183195264	PHLDB3
ENSG00000127191	1662.90369724898	-0.0795179692249468	0.100821057547962	0.13609351462883	0.622039998616776	TRAF2
ENSG00000169136	1023.03572803224	-0.0794695762813838	0.135730581952331	0.146868367234888	0.636740244565216	ATF5
ENSG00000133104	682.026023826409	-0.0794101409460096	0.134439801024908	0.146990317195713	0.63698464369701	SPG20
ENSG00000184983	1625.8710965614	-0.0793805520371833	0.11265694927911	0.142035240313155	0.630889981426429	NDUFA6
ENSG00000164663	534.592349164054	-0.0793681523930042	0.140189718205593	0.147344061080851	0.637225833387816	USP49
ENSG00000132522	1818.92799928854	-0.0793448433273091	0.109435305025558	0.140900173404791	0.629846017303599	GPS2
ENSG00000141499	641.753852318993	-0.0792659659009526	0.136799762430796	0.147652520020222	0.637748571386197	WRAP53
ENSG00000087301	328.549454147964	-0.0792447079419697	0.131098493799465	0.14724533541771	0.637225833387816	TXNDC16
ENSG00000137770	1892.58570580873	-0.079187752619297	0.122432606501045	0.145828024580805	0.635898183195264	CTDSPL2
ENSG00000167325	4527.37457913668	-0.0791749179716785	0.152423075713889	0.14662807185774	0.636236462251682	RRM1
ENSG00000175893	530.486317983857	-0.0791490009534073	0.15372852515993	0.14641724054523	0.636236462251682	ZDHHC21
ENSG00000128581	140.251731118013	-0.0790795084824878	0.188265115319086	0.130778788529835	0.611236309201477	IFT22
ENSG00000183010	1049.03055715179	-0.0790489332829507	0.159414539391352	0.145121935345899	0.635226504256647	PYCR1
ENSG00000168615	314.06786826579	-0.0790275065606732	0.139065372572861	0.148552934813315	0.638153519056569	ADAM9
ENSG00000279861	62.7266362516172	-0.0790025558458475	0.183749912338761	0.133629141042722	0.619197181054743	RP11-43N16.4
ENSG00000288683	69.1432453677228	-0.0789707692140675	0.274226260928823	0.0802615034998266	0.506895234918443	NA
ENSG00000100796	4057.80368537997	-0.0789218495288222	0.109100831926767	0.142449261805294	0.631652839486118	PPP4R3A
ENSG00000267387	30.011471721567	-0.0788551042863481	0.243417359842242	0.099015363896316	0.547974939147837	CTD-2240E14.4
ENSG00000185386	775.946390888568	-0.078843958252549	0.112248011999778	0.1440029340413	0.633638203037116	MAPK11
ENSG00000196072	1491.92709796252	-0.0788095207182033	0.128006685639234	0.148411643556784	0.63809365397655	BLOC1S2
ENSG00000159348	474.244329333322	-0.0788068674165522	0.122748781322616	0.147361918492186	0.637225833387816	CYB5R1
ENSG00000204396	82.8172035712004	-0.0787976950627334	0.203802710287925	0.122059690936267	0.592762359806398	VWA7
ENSG00000274565	14.0234235088233	-0.0787631322790341	0.269992286030108	0.0831959236665136	NA	CTD-3035K23.7
ENSG00000173818	238.396058199625	-0.0787310574353715	0.140778303171558	0.149581663239912	0.639738257065394	ENDOV
ENSG00000125970	6769.63267650551	-0.0787212277008345	0.0924742273195824	0.134289682915101	0.620696291321397	RALY
ENSG00000086598	4575.73839725003	-0.0787158789305162	0.113784861403687	0.145070475952112	0.635226504256647	TMED2
ENSG00000125633	1400.73542385454	-0.0786796419150505	0.126518701747517	0.148642896632	0.63827796277734	CCDC93
ENSG00000111537	2142.01672734403	-0.0786740889553127	0.239469654347619	0.101563369587449	0.553316059539306	IFNG
ENSG00000169224	48.0889777233995	-0.0786047996899009	0.229820999955277	0.107196497735895	0.564960057635706	GCSAML
ENSG00000166004	808.189588401926	-0.0785914053867753	0.116617810359973	0.146508133258392	0.636236462251682	CEP295
ENSG00000131871	897.837848030702	-0.0784940895651008	0.120804564388118	0.148090232574244	0.637956332642649	VIMP
ENSG00000156802	4275.26151667577	-0.0784933487356174	0.143791547257449	0.150245485717631	0.641202585832085	ATAD2
ENSG00000104518	3426.50831402292	-0.0784700513354366	0.0933150958568964	0.135930231054544	0.622039998616776	GSDMD
ENSG00000111247	832.362539982091	-0.0784601042320769	0.153608534995723	0.14870731115313	0.63827796277734	RAD51AP1
ENSG00000197024	527.306908040032	-0.0783774092228885	0.141322031989127	0.150819959404754	0.641440323676018	ZNF398
ENSG00000103335	5859.79644488763	-0.0782994497241163	0.102306074394915	0.141879979617623	0.630613568796095	PIEZO1
ENSG00000079263	1451.26176957717	-0.0782650579505564	0.133526386774694	0.15111540681183	0.641440323676018	SP140
ENSG00000197959	37.4938659751125	-0.0782007104910696	0.224813138871486	0.11084516497783	0.573138519016775	DNM3
ENSG00000127578	14.3910197898981	-0.0781546855211036	0.316566401350065	0.049233177577643	NA	WFIKKN1
ENSG00000106785	6044.83277700864	-0.0781521376631163	0.0993449936214513	0.140940148385375	0.629846017303599	TRIM14
ENSG00000203865	145.491664255102	-0.0781037907383822	0.185677454134053	0.134820719411875	0.620696291321397	ATP1A1-AS1
ENSG00000273443	103.191845209646	-0.0780822727431632	0.199939897344365	0.126058782240783	0.6006917641887	RP11-54O7.18
ENSG00000123144	6152.07672053063	-0.0780718740524928	0.0912251510082518	0.136194107873582	0.622039998616776	C19orf43
ENSG00000279182	5.26376358520715	-0.078064905561689	0.418918936405656	0.0137826975935101	NA	XX-C00717C00720L.1
ENSG00000123143	6451.21013012032	-0.0780263577300068	0.0896708200570605	0.135249841793916	0.620967347581366	PKN1
ENSG00000092841	14424.4058186548	-0.0780176933075589	0.105362048439627	0.14451659472043	0.634312367851591	MYL6
ENSG00000255587	14.5900589881966	-0.0779950273898839	0.305830651859928	0.0576601332881982	NA	RAB44
ENSG00000173480	446.399046996582	-0.0779845298829887	0.147298251096106	0.151604235455436	0.641905144543848	ZNF417
ENSG00000135205	212.133680772581	-0.0779810167001537	0.191529816903125	0.131535470451079	0.614390819251142	CCDC146
ENSG00000163874	1420.95170873715	-0.0779406276694838	0.0962086721407691	0.140033704408614	0.62971135658031	ZC3H12A
ENSG00000103876	1144.88015861837	-0.0779195840070378	0.140187645999847	0.152516551284788	0.642690295027096	FAH
ENSG00000135423	24.4553962470473	-0.0778837962664681	0.263547980633519	0.0882695272554522	0.521826892780002	GLS2
ENSG00000117448	2501.03949225064	-0.0778689855075639	0.102917541118208	0.14398555625921	0.633638203037116	AKR1A1
ENSG00000102804	559.088065484201	-0.077867158484284	0.164139734464618	0.147022445088259	0.63698464369701	TSC22D1
ENSG00000100263	655.656019995101	-0.0778638839659084	0.120016867952097	0.150365875480705	0.641359101688559	RHBDD3
ENSG00000131504	11369.5764567796	-0.077841031962016	0.081909897537263	0.129255175595567	0.606946124453913	DIAPH1
ENSG00000118680	7303.59219591161	-0.0776947942347321	0.0987504751799507	0.142556322656086	0.631711110213333	MYL12B
ENSG00000130764	1665.62124039315	-0.0775872811010426	0.09892493938336	0.1431132203876	0.632547986047558	LRRC47
ENSG00000120334	584.724834719043	-0.0774869289963236	0.140341389649594	0.154088623108404	0.645703084902684	CENPL
ENSG00000164620	693.850298637712	-0.0774749377703653	0.116781459165141	0.151026398927377	0.641440323676018	RELL2
ENSG00000214309	110.442640190776	-0.0774413846364152	0.188556565586775	0.134763869885464	0.620696291321397	MBLAC1
ENSG00000161149	9.7186518059823	-0.0773378462153764	0.292730688651643	0.0680892013362661	NA	TUBA3FP
ENSG00000267074	103.962889379129	-0.0772495876794407	0.200229717651259	0.127840773056548	0.603805311607571	RP11-1094M14.5
ENSG00000184967	911.657458972301	-0.0772215669373475	0.106541159462846	0.148374367289851	0.63809365397655	NOC4L
ENSG00000025293	1782.89636684068	-0.0772129344219592	0.116374363327397	0.151972352890797	0.642378075450387	PHF20
ENSG00000151651	3317.5648008665	-0.0771884294542073	0.111833961969936	0.150586939770469	0.641440323676018	ADAM8
ENSG00000120370	534.798852895965	-0.077125860179795	0.122235662512379	0.153843231029622	0.645703084902684	GORAB
ENSG00000163389	954.313913034748	-0.0770557736738776	0.107415607669819	0.149443281944179	0.639738257065394	POGLUT1
ENSG00000196526	536.63398314275	-0.0770247970327216	0.141687504152452	0.155699817841997	0.646989887892042	AFAP1
ENSG00000066926	904.032316670631	-0.0769554898951681	0.142724377999833	0.155861776680219	0.64734964500701	FECH
ENSG00000170836	569.45411053515	-0.0769257809368984	0.133134833656378	0.156159467960608	0.647449052895065	PPM1D
ENSG00000148396	4116.12129352189	-0.0769051622060724	0.11002584253035	0.151109488814691	0.641440323676018	SEC16A
ENSG00000163466	16573.1943379048	-0.0769031988902699	0.0876053339129082	0.138621381772458	0.628796593867609	ARPC2
ENSG00000149679	735.575295498233	-0.0768799935092759	0.143661583217979	0.15603718136954	0.647430293457762	CABLES2
ENSG00000174442	1318.34453388701	-0.0768621930877829	0.135806720562979	0.156499126248667	0.647848627552662	ZWILCH
ENSG00000007545	1589.43899733365	-0.0768531549070603	0.112181032963958	0.152107556479612	0.642504498561068	CRAMP1
ENSG00000183856	731.400019439161	-0.0768452500952092	0.165346051713375	0.149680797033548	0.639738257065394	IQGAP3
ENSG00000164167	820.906196666194	-0.0767890885405977	0.123885379893942	0.155533889137579	0.646914208990129	LSM6
ENSG00000100596	2340.28707502832	-0.0767542778933845	0.115993210213671	0.153746310100782	0.645703084902684	SPTLC2
ENSG00000167393	631.306263536315	-0.0767313312546931	0.120755813617441	0.155102660485934	0.646914208990129	PPP2R3B
ENSG00000182858	788.794477457985	-0.0767259304976415	0.144608756129481	0.156479812767984	0.647848627552662	ALG12
ENSG00000217930	361.018591986841	-0.0766939296761754	0.146533945337626	0.156301930967021	0.647745884853955	PAM16
ENSG00000213999	84.2866975213753	-0.076655984853491	0.19911964308257	0.129979555611344	0.609205706390433	MEF2B
ENSG00000286834	57.0059414916471	-0.0766416758251367	0.216821748348509	0.118797799096045	0.58874042802923	NA
ENSG00000196924	79307.4657576015	-0.076607023593323	0.0948687332488221	0.145046981198866	0.635226504256647	FLNA
ENSG00000233609	42.7097833957273	-0.0765461071151244	0.208152227490502	0.124445429881084	0.596873937192465	RP11-62H7.2
ENSG00000141644	2831.58623224713	-0.0765313885424808	0.0957791230929948	0.145933084577674	0.636077822136621	MBD1
ENSG00000139687	2292.74842167011	-0.0765070100908576	0.126369748905102	0.157091984422565	0.648767818409467	RB1
ENSG00000170421	7.05166302529003	-0.0764364650929993	0.321026482873335	0.0453267290573089	NA	KRT8
ENSG00000179091	3222.49398714574	-0.0763401822866817	0.116021557547635	0.155478101789056	0.646914208990129	CYC1
ENSG00000127423	181.667629307808	-0.0762210414280546	0.168942387597092	0.149844360629996	0.640224725591095	AUNIP
ENSG00000229727	44.9401764545347	-0.0761840410547948	0.210471130465484	0.123791043706993	0.595713373355142	AC013460.1
ENSG00000136003	2702.69129789159	-0.0761614319177451	0.11663383261383	0.15640090747848	0.647848627552662	ISCU
ENSG00000264278	92.5483969404138	-0.0760790682089669	0.193059479833694	0.135383880265843	0.620967347581366	RP11-162A12.2
ENSG00000133398	1313.06115061698	-0.0760719754545508	0.117374151758155	0.156978466314478	0.648582552823782	MED10
ENSG00000225492	31.0904504572313	-0.0760253835618341	0.239537122550207	0.106002774313953	0.562020352985193	GBP1P1
ENSG00000224383	118.328247420775	-0.0760205487688624	0.185023109403446	0.140805226210182	0.629846017303599	PRR29
ENSG00000261359	8.71301051589774	-0.0759314559950964	0.448311789557809	0.0120197091163452	NA	PYCARD-AS1
ENSG00000136802	1355.77159617349	-0.0759236004018615	0.095436880271547	0.148459966864999	0.638118891034542	LRRC8A
ENSG00000182718	4992.4418130184	-0.0758994879505866	0.130246328658904	0.159981339804032	0.654690857226902	ANXA2
ENSG00000146707	583.054897511708	-0.0758262743042452	0.16921494059826	0.150929627422055	0.641440323676018	POMZP3
ENSG00000258366	788.860288009558	-0.0757474394099531	0.123837710693571	0.159763898891594	0.654196943831854	RTEL1
ENSG00000178814	39.7358630847276	-0.0757257707052183	0.230385836157149	0.112247059541211	0.577210246994166	OPLAH
ENSG00000205726	101.671647004842	-0.07571288630437	0.230087105864232	0.112458326304461	0.577780162062008	ITSN1
ENSG00000102218	521.088381274498	-0.075687369004715	0.108167230473978	0.155627821150177	0.646914208990129	RP2
ENSG00000260257	33.6382478565595	-0.0756606932455082	0.225061431557835	0.115705153616228	0.584592996304377	RP5-1085F17.3
ENSG00000104897	3691.43988033461	-0.075643474419821	0.0900118018499172	0.146212987144373	0.636217180323809	SF3A2
ENSG00000123374	3074.81473022811	-0.0755872289445955	0.133238909413558	0.161399285408472	0.657355108777526	CDK2
ENSG00000125875	1430.93376338832	-0.0755281645327062	0.0908823668404372	0.147360847139353	0.637225833387816	TBC1D20
ENSG00000135439	3071.42788331622	-0.075507473047412	0.102698605973583	0.154124832802	0.645703084902684	AGAP2
ENSG00000103121	1072.56297486482	-0.0754377929370679	0.142451851040882	0.161557174962856	0.657355108777526	CMC2
ENSG00000118762	720.766853901269	-0.0753955993595114	0.139169511341011	0.162040424536357	0.657355108777526	PKD2
ENSG00000128973	1650.2656298477	-0.0753512736017858	0.128441471634261	0.162028579195246	0.657355108777526	CLN6
ENSG00000198901	1801.9596729176	-0.0753467080204908	0.142731441479642	0.161867466444703	0.657355108777526	PRC1
ENSG00000044115	1326.53795676859	-0.0752270797978736	0.124232736951608	0.161986899262649	0.657355108777526	CTNNA1
ENSG00000148925	808.75333327395	-0.0751275600991793	0.12113226275914	0.161840229470879	0.657355108777526	BTBD10
ENSG00000231704	5.87657414809061	-0.0750997406764274	0.359616733834934	0.0241131011178242	NA	AC004895.4
ENSG00000100319	422.556837872229	-0.0750553328171545	0.12108531181757	0.162136452246594	0.657424605804841	ZMAT5
ENSG00000232810	1251.49036726544	-0.0750222759862033	0.214762725074807	0.123642566615877	0.595663916283093	TNF
ENSG00000127838	704.35098141989	-0.0750075011183268	0.109173413860772	0.158992786214247	0.653134891933957	PNKD
ENSG00000235663	4.90061449738176	-0.0749949581856316	0.405758060647473	0.0154635813810585	NA	SAPCD1-AS1
ENSG00000013374	2760.15442325222	-0.0749575130826553	0.108181914190456	0.158852010048887	0.652957008873205	NUB1
ENSG00000149480	7207.57343531316	-0.0749151892143892	0.0942042063914939	0.152361284134175	0.642504498561068	MTA2
ENSG00000160299	2982.64823065701	-0.0748989932996749	0.113358626780603	0.160855987065838	0.656959365579993	PCNT
ENSG00000063438	2110.18971824327	-0.0748582180236216	0.13972987855776	0.164087775135718	0.659279044786807	AHRR
ENSG00000263826	132.878587389058	-0.0748420892190171	0.189887735706703	0.140790276318807	0.629846017303599	RP11-573D15.9
ENSG00000126214	2897.36534856117	-0.0748310502261328	0.12165565803169	0.163200358409738	0.658758775767026	KLC1
ENSG00000158615	4118.88169936543	-0.0747865108705622	0.0990169332957612	0.155622454472315	0.646914208990129	PPP1R15B
ENSG00000100325	2283.4082070878	-0.0746890099006552	0.119522242387962	0.163372092915993	0.658758775767026	ASCC2
ENSG00000123353	770.769647299532	-0.0746805216421729	0.125690726858355	0.16448580303062	0.659918847753368	ORMDL2
ENSG00000198521	538.808574083903	-0.0746352916020969	0.135554800029718	0.165212115516314	0.660958752786632	ZNF43
ENSG00000109685	8618.31831296884	-0.0745930922620756	0.126107337910672	0.164905762264471	0.660628985060052	WHSC1
ENSG00000115137	246.862505505159	-0.0745924628414113	0.177927031348459	0.149511876970601	0.639738257065394	DNAJC27
ENSG00000168496	3438.73428068005	-0.0745605356557382	0.130161941731283	0.16541578772098	0.661091386661541	FEN1
ENSG00000172403	40.0299483051454	-0.074530960572823	0.212668332021619	0.126137251301102	0.6006917641887	SYNPO2
ENSG00000110911	737.292507811409	-0.0745309597181495	0.12743148870222	0.165315401814864	0.660970122028741	SLC11A2
ENSG00000285728	70.948017354302	-0.0745239629266558	0.176642249408736	0.150545165688821	0.641440323676018	NA
ENSG00000240849	1220.40670225843	-0.074486796616212	0.0943345611309379	0.154450417479603	0.646300908027245	TMEM189
ENSG00000176293	23.114828770044	-0.0744797887209793	0.237646577630524	0.1099574176625	0.571118589023446	ZNF135
ENSG00000240065	7053.510897992	-0.0743470125827102	0.10839184636948	0.161665752226623	0.657355108777526	PSMB9
ENSG00000166016	124.811077116994	-0.0742256922180472	0.185855543614093	0.145271700021721	0.63547741265159	ABTB2
ENSG00000109805	2389.53078189594	-0.0741981934172032	0.1375563485009	0.166877525201597	0.66361016162401	NCAPG
ENSG00000232884	11.8305398473635	-0.0741791071557057	0.271022073285127	0.0869907515052004	NA	AF127936.3
ENSG00000186073	161.72141286936	-0.0741620598730308	0.193723076876717	0.139983839093652	0.62971135658031	C15orf41
ENSG00000265590	114.80869011503	-0.0741209615413543	0.188902329525194	0.143457079373676	0.632903833303704	AP000275.65
ENSG00000289027	56.7912719170825	-0.074018368546668	0.274111107569886	0.084720015653796	0.515957012285956	NA
ENSG00000172732	1889.60850980616	-0.0740064523753761	0.102755717685825	0.160991534428048	0.6571686041678	MUS81
ENSG00000109471	108.54822745837	-0.0739684610042461	0.213256583725962	0.127048750903915	0.601660294529537	IL2
ENSG00000175928	26.2102611225022	-0.0739523509819321	0.237282037278528	0.111167170087867	0.573960613369269	LRRN1
ENSG00000139624	919.631902722021	-0.0739410281038136	0.120861798557606	0.166881302681414	0.66361016162401	CERS5
ENSG00000241360	1177.67995601525	-0.0739329799819072	0.140891865448833	0.16760753362964	0.664374693562006	PDXP
ENSG00000276368	19.899648107162	-0.0739221098534609	0.275442859238515	0.0837380129841105	0.513322215809203	HIST1H2AJ
ENSG00000093183	1621.13520947494	-0.0739169771632412	0.107247971447044	0.163205639498396	0.658758775767026	SEC22C
ENSG00000111052	32.5671562121069	-0.0739032798452847	0.317369339687568	0.0474307261415628	0.40977253661899	LIN7A
ENSG00000138190	520.73761963181	-0.0738633685250701	0.177009210169191	0.152327840199787	0.642504498561068	EXOC6
ENSG00000137563	516.091548869334	-0.0738479420085555	0.165707208843401	0.159257593116691	0.653327023761212	GGH
ENSG00000117266	92.7229229526465	-0.0738221917998653	0.186405779506437	0.146042990141949	0.636077822136621	CDK18
ENSG00000170145	672.874153465668	-0.0738164934584289	0.142571039990007	0.16782159712076	0.664872542520334	SIK2
ENSG00000160131	1345.36183874778	-0.0738072779055209	0.111838905108586	0.165250681456468	0.660958752786632	VMA21
ENSG00000137393	72.4305058662038	-0.0737867509470095	0.220365271533238	0.122703373013849	0.593230749363513	RNF144B
ENSG00000174446	564.433427746976	-0.0737146019715993	0.115240157111017	0.166627141674815	0.663462931526927	SNAPC5
ENSG00000267368	672.479688870794	-0.0736588107363486	0.143522614666185	0.168278048696243	0.665628249987692	UPK3BL
ENSG00000180263	27.7063162360996	-0.0736581815524236	0.23472790660469	0.113421887899584	0.578808542160824	FGD6
ENSG00000280011	8.19050900589555	-0.0736209040397932	0.312546534615549	0.0514262497247668	NA	RP4-671O14.7
ENSG00000172215	612.645234877645	-0.0735788916415808	0.143105044179423	0.168669419797771	0.666474776282937	CXCR6
ENSG00000151366	1802.89249003647	-0.0735209814398143	0.0902162651790696	0.156483941365695	0.647848627552662	NDUFC2
ENSG00000108479	643.122539734649	-0.0735015931229928	0.115919365048996	0.167753544105788	0.664778149605614	GALK1
ENSG00000198752	143.622441629589	-0.073499455148598	0.190248759580187	0.144249103075253	0.634034684574601	CDC42BPB
ENSG00000198937	704.25564066869	-0.0734812666863848	0.120851201356015	0.168894289112787	0.666662305581486	CCDC167
ENSG00000285641	126.580955373881	-0.0734039549558268	0.168471503108153	0.159166567740115	0.653313129356	NA
ENSG00000138495	981.444751665541	-0.0733976333426383	0.127456712342178	0.170123096415406	0.667655420945161	COX17
ENSG00000125459	1066.94155150586	-0.0733888273534413	0.123995978270295	0.169790287547928	0.667394825348563	MSTO1
ENSG00000122952	2943.31029693216	-0.0733866228822711	0.150432082728253	0.167604187994106	0.664374693562006	ZWINT
ENSG00000105983	918.15613970213	-0.0733224515949205	0.121850582923317	0.169764787648666	0.667394825348563	LMBR1
ENSG00000287934	25.496190049949	-0.0733181814759086	0.22937528635765	0.117679274605545	0.587068429006287	NA
ENSG00000114450	456.03550962274	-0.0733179461110315	0.17646242432077	0.1543838430469	0.646300908027245	GNB4
ENSG00000111224	1100.33797752062	-0.0732392308165601	0.139558462150136	0.170566808376717	0.667694647604205	PARP11
ENSG00000038358	3631.13533546844	-0.0732249311327634	0.102655422764649	0.164615418267439	0.659998493459022	EDC4
ENSG00000174886	2336.64992391908	-0.0730216337842762	0.090109090166914	0.158877865782157	0.652957008873205	NDUFA11
ENSG00000141401	276.634232028889	-0.0730206485662501	0.154701111628362	0.167450704158789	0.664278578572383	IMPA2
ENSG00000215041	1173.98644593619	-0.0730123069723987	0.101327409932332	0.165054765746166	0.660702578942907	NEURL4
ENSG00000111450	656.812557847172	-0.0729684035119391	0.136755555596549	0.171963808604567	0.66927696636699	STX2
ENSG00000122786	34.1746252953918	-0.0728941075912496	0.27217550097149	0.0872752156716904	0.521703454112219	CALD1
ENSG00000136014	204.028798112542	-0.0728844236872856	0.174304350929169	0.157195954670167	0.648767818409467	USP44
ENSG00000163781	3727.98086542752	-0.0728319556003604	0.114165590420508	0.170351485151933	0.667694647604205	TOPBP1
ENSG00000105374	2430.42544366397	-0.0728229394352445	0.158074779930455	0.166722870787145	0.66361016162401	NKG7
ENSG00000184840	2360.43001355121	-0.0728070024183854	0.109194478814042	0.169020284000138	0.666936268738611	TMED9
ENSG00000127554	831.114802967447	-0.0727824869639361	0.142688940739883	0.171931625939955	0.66927696636699	GFER
ENSG00000122515	6141.92224435131	-0.0727770792035901	0.101237215223036	0.166144823789648	0.662725189957235	ZMIZ2
ENSG00000147224	2029.53921815964	-0.0727740514794706	0.103012550121258	0.166912113656941	0.66361016162401	PRPS1
ENSG00000075131	621.445484969017	-0.0727728029007445	0.165102980093732	0.163267226423171	0.658758775767026	TIPIN
ENSG00000178950	4409.01159244325	-0.0726904151466634	0.102184936188035	0.166969336031153	0.66361016162401	GAK
ENSG00000186185	1538.50680152293	-0.0726526252185567	0.148298782666974	0.171089146906867	0.668270244021122	KIF18B
ENSG00000288684	135.022255390443	-0.0726435071232261	0.161910131405893	0.165470939533089	0.661106355154057	NA
ENSG00000118971	9230.11792410069	-0.0726424213163888	0.168598378234715	0.161645933627807	0.657355108777526	CCND2
ENSG00000108384	872.480425118554	-0.072592342976169	0.148962415393674	0.17112448734198	0.668270244021122	RAD51C
ENSG00000113140	13.5570213494107	-0.0725672775959527	0.276176293490681	0.084205156612074	NA	SPARC
ENSG00000158458	11.6914025821197	-0.0724942804852688	0.2710954540567	0.0885342912823027	NA	NRG2
ENSG00000197780	628.068737028363	-0.0724858103078225	0.144218266951809	0.172813506330637	0.669992213994276	TAF13
ENSG00000092964	888.192236889448	-0.0724200355201561	0.124639891281743	0.174137526039634	0.672869191234379	DPYSL2
ENSG00000204525	66261.9307059442	-0.0722552874630273	0.105337626605806	0.170305804251893	0.667694647604205	HLA-C
ENSG00000061337	432.631453766215	-0.0722130684368979	0.150211819477345	0.172200981421433	0.66927696636699	LZTS1
ENSG00000113448	3053.49955958605	-0.072208344472717	0.103607812543497	0.169875922998509	0.667466872077663	PDE4D
ENSG00000026751	1945.03177124768	-0.0721828572042998	0.138684711995139	0.175041349905853	0.674080270419963	SLAMF7
ENSG00000172009	2032.10999300261	-0.0721600133390747	0.123075217207401	0.175123641540147	0.674080270419963	THOP1
ENSG00000108515	262.695613263825	-0.0721215389993459	0.155979398802058	0.170276940916324	0.667694647604205	ENO3
ENSG00000137133	764.714945500687	-0.0721121117242435	0.108261853080098	0.172003692000647	0.66927696636699	HINT2
ENSG00000171928	716.823534968873	-0.0720960689341192	0.119881026891777	0.174947303778261	0.674080270419963	TVP23B
ENSG00000115165	6992.22143195322	-0.0719633715300936	0.122466654226368	0.17593709118694	0.675040810121467	CYTIP
ENSG00000226251	18.7268738642172	-0.0719243090066196	0.26611752653156	0.0932134921311446	0.533140030526345	RP11-15I11.3
ENSG00000255987	68.8704580800592	-0.0718725398326516	0.170509552559628	0.163043188333805	0.658758775767026	TOMM20P2
ENSG00000103197	2356.06147712985	-0.071862226687984	0.0989652202883761	0.169602413051757	0.667366566319523	TSC2
ENSG00000134440	3199.33160886153	-0.0718398303799126	0.101322645004256	0.170750154412833	0.667694647604205	NARS
ENSG00000132581	682.528706030826	-0.0718387812817271	0.104785464394217	0.172118962794291	0.66927696636699	SDF2
ENSG00000165533	106.277017566408	-0.0718013493277824	0.191943208635126	0.147846782317751	0.637956332642649	TTC8
ENSG00000213071	25.1364512964	-0.0717991795557558	0.220649388120153	0.126987098127255	0.601557854380956	LPAL2
ENSG00000229404	4.9526055153697	-0.0717361303097276	0.397095794242975	0.0169259549995632	NA	LINC00858
ENSG00000257261	17.1337120494978	-0.0717128651464462	0.249797298323445	0.106263249592176	0.5624760075658	RP11-96H19.1
ENSG00000176208	1118.37867693993	-0.0716834179411849	0.144232830933313	0.176078589918796	0.675241457939121	ATAD5
ENSG00000288065	10.8735810498522	-0.0716656061502668	0.271018615418455	0.0893755813475204	NA	NA
ENSG00000173482	152.243499509053	-0.0716423784114861	0.203586893267304	0.139643055122751	0.62971135658031	PTPRM
ENSG00000289791	48.0880560411546	-0.071632918845825	0.264102302262719	0.095193722460662	0.538558458039415	NA
ENSG00000279672	97.2904702742214	-0.0715923683512007	0.173401808825038	0.162043470363132	0.657355108777526	CMB9-55F22.1
ENSG00000053900	1200.60535200091	-0.0715875307993244	0.0979768579041783	0.170514295881246	0.667694647604205	ANAPC4
ENSG00000161547	11805.2486473838	-0.0715739948657704	0.100038320314599	0.171518567708152	0.668975417456382	SRSF2
ENSG00000130695	1270.86550444841	-0.0714905721542753	0.127248973446245	0.178502734308452	0.678556378258151	CEP85
ENSG00000279649	111.271022383832	-0.0714873860630527	0.173028069553375	0.162652561888513	0.658451564165429	RP11-96D1.8
ENSG00000215769	369.218597196207	-0.0714307640738668	0.143997344168164	0.177179102683339	0.676448842375736	RP13-104F24.2
ENSG00000188786	886.568690165405	-0.0713912008667738	0.130311034981123	0.17901735225563	0.678834143458565	MTF1
ENSG00000167550	211.381358019526	-0.0713047410787098	0.176837639425743	0.160573311589334	0.656203062959019	RHEBL1
ENSG00000021762	196.990790478787	-0.0712665568466745	0.174403446222905	0.16243479560184	0.65810172848821	OSBPL5
ENSG00000187187	133.400596018042	-0.0712496233276213	0.183312624108547	0.155978586193276	0.647430293457762	ZNF546
ENSG00000131725	849.760333441332	-0.0712334882322665	0.114261876705815	0.177862485185982	0.6778704268864	WDR44
ENSG00000245970	107.272250495842	-0.0711695777775421	0.15178802408418	0.175729133296276	0.674748375639183	KB-1208A12.3
ENSG00000287296	8.19266882019079	-0.0711182805594991	0.427963248848248	0.0141251997225069	NA	NA
ENSG00000104643	635.461810797086	-0.0711053713569174	0.13030341465114	0.180295174846892	0.68016775151033	MTMR9
ENSG00000078699	1108.28055524798	-0.0710652827873489	0.133038782395134	0.180385877712885	0.68016775151033	CBFA2T2
ENSG00000198838	11.6541881827436	-0.0710205222928284	0.257700395058052	0.101166320376828	NA	RYR3
ENSG00000061918	46.894676627797	-0.0710196597774035	0.213927537258341	0.13367672493664	0.619197181054743	GUCY1B3
ENSG00000240280	15.5213286813168	-0.0710195004129666	0.334473261800197	0.0343307624538975	0.366023962870376	TCAM1P
ENSG00000140025	128.901114045171	-0.0709807608083626	0.183127070824086	0.15696125747135	0.648582552823782	EFCAB11
ENSG00000249532	29.870505757054	-0.0709577655932974	0.246171847763468	0.110254221658492	0.571619143482132	MIR302B
ENSG00000023445	16019.8382732827	-0.0709353719580162	0.10656111992038	0.177172564146841	0.676448842375736	BIRC3
ENSG00000163689	29.8323754148464	-0.0708755150331202	0.241123974634333	0.114194380465336	0.580079666365147	C3orf67
ENSG00000153317	1940.91605256412	-0.0708289611367153	0.0930088118795046	0.171838040816434	0.66927696636699	ASAP1
ENSG00000158571	18.5468914697864	-0.070777983309864	0.258816387160257	0.100591464253481	0.551016872884136	PFKFB1
ENSG00000175093	40.3602177222149	-0.0707535339382819	0.22148656167298	0.128815594864367	0.606017904978498	SPSB4
ENSG00000224790	20.4628534041077	-0.0707450404720263	0.260060955303766	0.0996122666278024	0.549643158407661	AP000704.5
ENSG00000110696	4726.68541056708	-0.0707322364589806	0.0968631153887461	0.17433751763599	0.67312284294543	C11orf58
ENSG00000138686	367.144803234701	-0.0707312912515072	0.133778995801222	0.181820921423831	0.682553546195957	BBS7
ENSG00000287733	47.7490370487475	-0.0707083792288333	0.202192375161622	0.14320808971591	0.632547986047558	NA
ENSG00000071626	6811.24778730961	-0.07070343041067	0.0993817002302789	0.17562950478906	0.674645307049414	DAZAP1
ENSG00000060140	153.584395371885	-0.0707010689224248	0.167263431482284	0.169250151921545	0.667126844251053	STYK1
ENSG00000172817	36.2543523346778	-0.0706989888622722	0.229747837084385	0.122922869643322	0.593909885441586	CYP7B1
ENSG00000116815	574.642925437712	-0.0705383237870134	0.132104051187753	0.182791901564475	0.683129058283347	CD58
ENSG00000158411	1310.93744913956	-0.0705155333134777	0.096388158708814	0.17523048842812	0.674146268636566	MITD1
ENSG00000128604	874.424861286345	-0.0704524076745388	0.125913214946717	0.183189169873102	0.684041567793563	IRF5
ENSG00000205746	1989.99226415301	-0.0704451070528923	0.137590126956267	0.182657070033858	0.683017436248874	RP11-1212A22.1
ENSG00000115946	880.049418311617	-0.0704383604399535	0.133153162902475	0.183177866590066	0.684041567793563	PNO1
ENSG00000101084	1956.74272092987	-0.0704377497164759	0.101185128001776	0.177734506258828	0.6778704268864	C20orf24
ENSG00000140526	2739.39061452105	-0.0704082841798154	0.108856579644674	0.180491819847614	0.68028398799636	ABHD2
ENSG00000078668	3619.13613048145	-0.0703755636072144	0.105938774636071	0.179763454528883	0.679992820757545	VDAC3
ENSG00000042286	511.80509689992	-0.0703579676175599	0.146250087710653	0.181018011060858	0.681925244174376	AIFM2
ENSG00000132475	17709.6476430948	-0.0702527653830345	0.118250537471657	0.183339319682079	0.684041567793563	H3F3B
ENSG00000081087	839.899985981251	-0.0702194556005629	0.120647707511831	0.18383448017749	0.684255690528866	OSTM1
ENSG00000257341	9.7673996692026	-0.0701497871565698	0.313338288599114	0.0495946900613885	NA	AL928654.7
ENSG00000213923	1891.4864645768	-0.0701451524582571	0.102804328580591	0.179849270669095	0.679992820757545	CSNK1E
ENSG00000070669	979.605639176632	-0.0701412347351763	0.145319884352128	0.182219539794212	0.682919628513687	ASNS
ENSG00000278259	1621.54379998073	-0.0701317213971461	0.132104725283146	0.184634515409669	0.685075635922671	MYO19
ENSG00000164109	2279.06827330514	-0.0701122301177569	0.129210280190695	0.184826849465812	0.685620033149216	MAD2L1
ENSG00000175518	8.0955972348378	-0.0700814295455475	0.296229354514099	0.0662060508840667	NA	UBQLNL
ENSG00000171860	54.9484857368535	-0.0700023313680724	0.197840790855042	0.148541398293112	0.638153519056569	C3AR1
ENSG00000270228	6.7850528403233	-0.069937095957623	0.303075835399364	0.0592920027332862	NA	RP11-453E17.3
ENSG00000064199	83.5342322031499	-0.0698927010170137	0.189389347176219	0.155506483298333	0.646914208990129	SPA17
ENSG00000251022	721.773881396262	-0.0698829474326235	0.146553964939554	0.182920170472784	0.683438499223567	THAP9-AS1
ENSG00000164975	722.01352576052	-0.0698557530506731	0.121652978914551	0.185688526003941	0.68685774460126	SNAPC3
ENSG00000185252	382.127451429356	-0.0698238779803076	0.144569988221484	0.183798034275571	0.684255690528866	ZNF74
ENSG00000147437	44.0516385403889	-0.069787346525184	0.232761339790972	0.122637382045293	0.593230749363513	GNRH1
ENSG00000151413	226.895537001069	-0.0697758879879114	0.163925034800623	0.174792406301535	0.673667861312405	NUBPL
ENSG00000198556	415.022982453792	-0.0697621456825037	0.149018168232664	0.182543449530024	0.683017436248874	ZNF789
ENSG00000122674	1217.03758045128	-0.0697595677859511	0.115887891039907	0.185342850533396	0.686517591514901	CCZ1
ENSG00000102383	14.2102458741909	-0.0697401595587521	0.274971113341466	0.0874368262551041	NA	ZDHHC15
ENSG00000140105	9718.14064994219	-0.0697162547855347	0.163200550147726	0.175474192312484	0.674645307049414	WARS
ENSG00000205220	5057.68126869951	-0.0697143929450688	0.0852008041205844	0.172644392269252	0.669682028438483	PSMB10
ENSG00000229619	64.6818298417089	-0.0697067774403755	0.195613262871356	0.151153058775893	0.641440323676018	MBNL1-AS1
ENSG00000142186	2413.31630316082	-0.069679931272349	0.0924840610564931	0.177631650335856	0.677660237613769	SCYL1
ENSG00000259326	20.9666375832704	-0.069678888202442	0.23550668599363	0.120778641231249	0.59134324310974	RP11-102L12.2
ENSG00000108468	2238.48013132719	-0.0696499167443822	0.10584616974924	0.183418875143468	0.684041567793563	CBX1
ENSG00000101057	4931.13463343394	-0.069638173264811	0.138221547399456	0.18612888702843	0.687725169407264	MYBL2
ENSG00000260868	4.99584812173352	-0.0696252638833523	0.391507968178528	0.0179801395101883	NA	RP11-394I13.1
ENSG00000236790	140.419953533093	-0.0696103056278846	0.153177945151786	0.181401264125338	0.682189541557093	LINC00299
ENSG00000121897	389.302684235644	-0.0696074139535183	0.141928195978344	0.185462246002967	0.686790593661148	LIAS
ENSG00000142945	2482.17608275725	-0.0695957327423347	0.141072844285146	0.185722370758597	0.68685774460126	KIF2C
ENSG00000164251	25.4334226488079	-0.0695881119819125	0.274908612440036	0.0876101666676554	0.521826892780002	F2RL1
ENSG00000165474	261.55688420623	-0.069567732937632	0.179665278691315	0.164205010027197	0.659408363804114	GJB2
ENSG00000148498	56.7370443456613	-0.0695495178048529	0.199299456659668	0.148709295831698	0.63827796277734	PARD3
ENSG00000176209	729.499671474759	-0.0695181840562391	0.117182913036907	0.186750558657975	0.68867704788715	SMIM19
ENSG00000144320	1011.77905703945	-0.0695140356140651	0.159680935111957	0.178376355471317	0.678465016880861	LNPK
ENSG00000123728	2069.60579196365	-0.0694918917308345	0.130453981813048	0.187669693854665	0.690120130019874	RAP2C
ENSG00000198898	2167.10589522361	-0.0694838715655027	0.0973862138902827	0.181110530945907	0.681931961585151	CAPZA2
ENSG00000254901	523.909257241161	-0.0694574884653062	0.124818549237812	0.187829286850632	0.690120130019874	BORCS8
ENSG00000100106	1772.17652368926	-0.0694433303557142	0.0950052372315232	0.180215811618523	0.68016775151033	TRIOBP
ENSG00000087502	973.817126928078	-0.0694392255764371	0.119338686858871	0.187444682987448	0.690120130019874	ERGIC2
ENSG00000260423	11.3637961835988	-0.069409825278549	0.280482933193263	0.0822847191037723	NA	RP13-735L24.1
ENSG00000278969	9.84553118153717	-0.069377982568817	0.291548141588323	0.0710223086719859	NA	RP11-662I13.3
ENSG00000198805	2878.95790208113	-0.0693619813017902	0.117418380646121	0.187557726777116	0.690120130019874	PNP
ENSG00000037280	29.7007635590937	-0.0693322805352199	0.234334208147071	0.122399601780849	0.592906353325152	FLT4
ENSG00000110801	1347.68297993318	-0.0693188264679352	0.109755118954159	0.186217912280458	0.687725169407264	PSMD9
ENSG00000185800	896.165792458472	-0.0692928143456713	0.103842516091358	0.184615068067582	0.685075635922671	DMWD
ENSG00000260083	97.2478790714822	-0.0692707089227113	0.172425208287027	0.170754988050733	0.667694647604205	MIR762HG
ENSG00000176148	390.757972137466	-0.0692033376156552	0.134692958676127	0.188642769994049	0.691093769104768	TCP11L1
ENSG00000160746	178.482236320231	-0.0691369683054405	0.163988774054101	0.177169443892284	0.676448842375736	ANO10
ENSG00000288891	41.0270604099312	-0.0691327769412211	0.200027655231039	0.149342808659008	0.639738257065394	NA
ENSG00000142669	11920.8232255742	-0.0691105953970168	0.106719169527848	0.186460719013392	0.688000478337006	SH3BGRL3
ENSG00000161692	655.698304753391	-0.069084834445752	0.120844765995684	0.189350242785379	0.691093769104768	DBF4B
ENSG00000185728	1569.19667692835	-0.0690770845112056	0.0936918666333904	0.181535950621308	0.682337302772913	YTHDF3
ENSG00000076650	433.488873369767	-0.0690729227227809	0.11747317404066	0.188999121456247	0.691093769104768	GPATCH1
ENSG00000173801	123.533513131459	-0.0690706710129963	0.171344445991334	0.172272808387591	0.66927696636699	JUP
ENSG00000204599	527.040891752677	-0.0689941398687119	0.123639290044517	0.190005479164163	0.691093769104768	TRIM39
ENSG00000153250	2431.76099249531	-0.0689679531351197	0.0978637471875549	0.184073208704591	0.684255690528866	RBMS1
ENSG00000272666	24.8791504497816	-0.0689554001001333	0.242373304152211	0.116839315046751	0.585989904727298	CTA-384D8.35
ENSG00000280239	93.991656157465	-0.0689535789844654	0.163359134054537	0.178282730361243	0.678422207610085	CTB-50L17.8
ENSG00000087263	1649.74209869733	-0.0689487800034105	0.118152518227573	0.189711555086482	0.691093769104768	OGFOD1
[truncated: 15,049 more rows]
