# Supplementary material for: Limited efficacy of APRIL CAR in patients with multiple myeloma indicate challenges in the use of natural ligands for CAR T-cell therapy
Source: J Immunother Cancer. 2023 Jun 30;11(6):e006699. doi: 10.1136/jitc-2023-006699 (PMC10314698; doi:10.1136/jitc-2023-006699)
Supplement: Supplementary data [file jitc-2023-006699supp005.csv]

	baseMean	log2FoldChange	lfcSE	pvalue	padj	SYMBOL
CAR_APRIL	7814.79516510129	27.2289916873943	3.86203304706803	6.10516724391471e-13	3.22739727705201e-11	CAR_APRIL
CAR_bb2121	1152.09067038374	25.6142904026619	3.87887178681709	1.25417974077853e-11	4.95756846892722e-10	CAR_bb2121
ENSG00000275895	795.935264021963	25.0466380486623	3.89284024003411	3.45025473133457e-11	1.2326695931104e-09	U2AF1L5
CAR_Nanjing	646.298693316375	24.933320967656	3.89650827494075	4.20807621958763e-11	1.47729471145176e-09	CAR_Nanjing
ENSG00000188985	191.885084468107	8.87868872251024	1.57647006893572	5.94815799563606e-12	2.56929342400574e-10	DHFRP1
ENSG00000124212	156.576895237038	8.31279772185554	1.72003700696316	3.91255597952261e-10	1.08625695400944e-08	PTGIS
ENSG00000273590	79.9945156030665	7.43734395121852	1.63695951570809	1.81476234156969e-09	4.13034457840361e-08	SMIM11B
ENSG00000175264	83.8498075882172	7.18981345353028	1.80427421945056	1.68935636462173e-08	2.99716541372158e-07	CHST1
ENSG00000185634	280.620773490181	6.74564200639939	0.727826455845345	9.3468911931456e-24	3.33280816367358e-21	SHC4
ENSG00000100453	12139.6185897554	6.09197945594397	0.41544678806724	1.689697627046e-52	3.07271513478316e-48	GZMB
ENSG00000164399	326.384736013075	5.8273687470866	2.11923061553527	1.34403807174494e-06	1.44038148297559e-05	IL3
ENSG00000285920	43.4851618897963	5.73688548812546	1.97559123042563	9.93235414025743e-07	1.0975726137479e-05	NA
ENSG00000143185	1338.13829667216	5.59840008666159	0.454471542220088	1.25789071299551e-38	4.57494852316466e-35	XCL2
ENSG00000198125	320.227493484792	5.22597038152428	0.605642063774793	3.00703446217102e-21	7.19512127560264e-19	MB
ENSG00000164742	433.636461650059	5.19011840708134	0.525814914461513	2.69480939576384e-26	1.28960812794646e-23	ADCY1
ENSG00000111249	74.2479556114318	4.94014097560539	1.15347907533312	1.98795750904351e-08	3.45611924492889e-07	CUX2
ENSG00000108702	1193.97896384019	4.84863351668815	0.761203903593098	2.87201821020306e-13	1.63723044365337e-11	CCL1
ENSG00000101230	25.3767839772833	4.83320287337215	1.93368098605078	5.41049517747951e-06	4.86115883411387e-05	ISM1
ENSG00000151276	44.5849993051442	4.68680598971128	0.85097027529572	8.02350245864879e-11	2.6674111921486e-09	MAGI1
ENSG00000273398	35.0285880421029	4.5380227703271	2.22989484266798	1.63759781942738e-05	0.00012770032738545	RP11-474G23.1
ENSG00000164400	4099.0478274083	4.52766636578132	1.07097707080816	4.94161093719352e-08	7.72684392887912e-07	CSF2
ENSG00000099985	2022.98967553458	4.5136072336266	0.831351488836355	1.87667766800015e-10	5.65022903850708e-09	OSM
ENSG00000143184	1821.44754210082	4.49752009444044	0.432789439397048	1.29412105422456e-27	7.84453045702452e-25	XCL1
ENSG00000279753	52.1183742755721	4.49217554067619	2.46468274797824	2.23522328116337e-05	0.000167204999456832	AC011558.5
ENSG00000145839	33.5332744162425	4.45901409908849	2.2231185669957	1.85799507458588e-05	0.000142624062605927	IL9
ENSG00000164045	934.20641532064	4.2865223288129	0.429864156853406	1.93262077385696e-25	8.63626558754377e-23	CDC25A
ENSG00000205609	40.9114914856382	4.23720065887571	2.3752523801368	3.10171415118197e-05	0.000223753469843927	EIF3CL
ENSG00000131142	44.8574965052638	4.2079988827309	1.69534601604273	1.10564900255121e-05	9.09784032189763e-05	CCL25
ENSG00000143476	1403.54945939404	4.01296246705584	0.337531448179835	3.01517115368962e-34	4.98462612998597e-31	DTL
ENSG00000135480	342.99759859927	3.94752344476202	0.641093112064407	1.12020797084742e-11	4.48700042948466e-10	KRT7
ENSG00000113739	117.221086749584	3.94216969629401	0.911713504448136	9.14331833723919e-08	1.32698518725215e-06	STC2
ENSG00000171848	9122.27226689942	3.90425356108269	0.37586028973725	7.80303488571907e-27	4.17347615872945e-24	RRM2
ENSG00000259316	357.127966743307	3.79910509824209	0.426565442837506	1.66095836616912e-20	3.3560586543095e-18	CTD-2116N17.1
ENSG00000050628	28.6386774512759	3.79843430766282	1.21393488573468	4.42159741494321e-06	4.06299893839021e-05	PTGER3
ENSG00000184828	48.7713868049169	3.72294315743402	1.15141976802425	3.72477199134317e-06	3.49870757554626e-05	ZBTB7C
ENSG00000177494	4455.90493082659	3.71999504784216	0.701834969574704	1.78993859385158e-09	4.0789515450114e-08	ZBED2
ENSG00000165730	14.3687952314314	3.71126479836279	1.89596147734975	4.85714445975638e-05	0.000330961069717543	STOX1
ENSG00000266524	18.1340909340956	3.7017091901986	2.02997153392978	5.78545979067959e-05	0.000384674904181018	GDF10
ENSG00000094804	1155.43752220607	3.70129005005077	0.338329398442497	3.14602959736902e-29	2.60047946491616e-26	CDC6
ENSG00000164056	350.786516229398	3.69112317677424	0.471058242222279	1.57884549753919e-16	1.66926194027617e-14	SPRY1
ENSG00000256663	151.101618012197	3.66903001842756	0.580017629556266	6.40163998081119e-12	2.7391487776718e-10	RP11-424C20.2
ENSG00000154839	763.336581586703	3.63406339221824	0.428709105731753	9.23346891172371e-19	1.31180181374762e-16	SKA1
ENSG00000198483	44.4692592307319	3.62885098723366	0.734085748404581	1.06443045617951e-08	1.98191199185141e-07	ANKRD35
ENSG00000130707	36.6931908471	3.60894633413191	1.03094879355317	2.05238050151408e-06	2.06773071579133e-05	ASS1
ENSG00000092853	1496.69817533406	3.5916800500588	0.396288261848715	5.6556711624938e-21	1.25424853768231e-18	CLSPN
ENSG00000121211	243.742853497366	3.58598633017367	0.38254850312407	3.22557729586645e-22	8.37958901790449e-20	MND1
ENSG00000162520	195.255215551856	3.58410026463263	2.13550170049102	7.78350474040194e-05	0.000498566515337123	SYNC
ENSG00000168334	141.719543712219	3.5744488466012	0.887892432767937	4.11712845564698e-07	5.01473415712929e-06	XIRP1
ENSG00000101057	3865.21321757637	3.54929162811827	0.325258728456696	5.33628431537851e-29	4.04334709479826e-26	MYBL2
ENSG00000231327	15.9586258129155	3.54381748768762	1.9857517455191	7.46250438373112e-05	0.000481055094711628	AC016700.5
ENSG00000176890	6942.61977978962	3.51295244238006	0.318159067056967	1.34020918032166e-29	1.21858519720747e-26	TYMS
ENSG00000071539	790.692550284696	3.49624967794559	0.328103979598743	9.10164445147001e-28	5.70735877068904e-25	TRIP13
ENSG00000166803	1795.01178581575	3.47881876476429	0.277408920771624	2.73429037644311e-37	8.28717841593632e-34	KIAA0101
ENSG00000175063	1836.87528884789	3.46008998284098	0.304940840892288	4.5853210154862e-31	4.90494486274216e-28	UBE2C
ENSG00000171241	1539.06081803058	3.45432336700964	0.302208800563031	1.77488730523731e-31	2.15175504304936e-28	SHCBP1
ENSG00000105011	2580.7882863175	3.4155439225913	0.311100052523769	2.94430446878835e-29	2.54962746499601e-26	ASF1B
ENSG00000179750	412.417679083624	3.4146970983677	0.375064425278596	4.67445870336295e-21	1.07601305722348e-18	APOBEC3B
ENSG00000167900	2232.98359018041	3.41010751154429	0.253813119978279	2.49517368060487e-42	2.26873666908998e-38	TK1
ENSG00000111537	1673.37493407423	3.40764071026666	0.821448583260575	3.05082489203888e-07	3.8607690091668e-06	IFNG
ENSG00000168078	538.014713708765	3.3813369742507	0.360420269600817	3.66745496158735e-22	9.39333358823465e-20	PBK
ENSG00000162433	555.034150245633	3.37936596830337	0.828245908756115	3.94908803718395e-07	4.83597077146062e-06	AK4
ENSG00000139734	574.947893605864	3.36215053618527	0.381174045055121	6.1643646438076e-20	1.08833952473438e-17	DIAPH3
ENSG00000128342	6925.84043713899	3.36136481274454	0.888414976367925	1.08253349378744e-06	1.18375655950238e-05	LIF
ENSG00000163053	50.6025396290431	3.36116289949857	1.07502112305021	7.29197190548145e-06	6.32051997622403e-05	SLC16A14
ENSG00000186871	315.220324361962	3.35190567458076	0.286020231541984	6.71060827635855e-33	1.0169367625465e-29	ERCC6L
ENSG00000165304	1245.91396701873	3.34623884940343	0.366028771576577	3.45567475152905e-21	8.16122666968257e-19	MELK
ENSG00000051180	916.777985255083	3.34491524923872	0.366434172037681	3.92047901144281e-21	9.14024497731891e-19	RAD51
ENSG00000078114	28.9008874230988	3.34326194734408	1.03217360106739	5.50053030052878e-06	4.92744549335546e-05	NEBL
ENSG00000149554	1490.69411657169	3.3350187041273	0.29822808779039	3.22379413032515e-30	3.08551032947173e-27	CHEK1
ENSG00000165490	448.131590932018	3.33276859867823	0.391844118137349	9.57287413434902e-19	1.34947841963672e-16	DDIAS
ENSG00000169194	741.243679228057	3.32516050680819	1.46647235599877	5.05511659977206e-05	0.000342246073592163	IL13
ENSG00000138685	72.6629938208153	3.30677458757074	0.818113986654675	4.68378018883803e-07	5.63323695330818e-06	FGF2
ENSG00000183780	280.823668635074	3.27490440812106	0.57706909387228	3.48859107935453e-10	9.83566337644375e-09	SLC35F3
ENSG00000156234	1078.36169567735	3.26738281525074	0.433902587367461	2.32485389663224e-15	2.00367147441978e-13	CXCL13
ENSG00000093009	1183.43961584396	3.26640127867059	0.412254266557565	1.14240096799003e-16	1.22926400017152e-14	CDC45
ENSG00000203760	414.903056897542	3.25906932152629	0.401791110432275	2.55092968785607e-17	3.05188528774096e-15	CENPW
ENSG00000136982	579.149885006441	3.25640747629071	0.360132290937048	8.82515903100543e-21	1.86611066254458e-18	DSCC1
ENSG00000132470	27.8729203861167	3.24396482619845	0.961786010018669	4.0942562989413e-06	3.79480381224503e-05	ITGB4
ENSG00000283154	25.8063773064149	3.23774243886363	1.21333721712173	2.51381725642712e-05	0.000185451386645547	IQCJ-SCHIP1
ENSG00000117411	383.93702358078	3.23179458282102	0.360403678306981	1.74027739633725e-20	3.43988526656445e-18	B4GALT2
ENSG00000128408	66.7000128055188	3.21663256738682	0.973429121139596	5.07772012099497e-06	4.60130006944709e-05	RIBC2
ENSG00000153234	492.811107068976	3.19484115962121	0.43000902910322	4.86598928783094e-15	4.00398258819935e-13	NR4A2
ENSG00000170312	2581.43472340409	3.1933375641712	0.316441191136694	3.82595718043675e-25	1.65654836491053e-22	CDK1
ENSG00000167513	2173.22916832863	3.18721582228698	0.275949740339514	5.10995393959415e-32	7.14803941473228e-29	CDT1
ENSG00000171320	767.98955759626	3.18622123173794	0.367130570429792	2.20771938749657e-19	3.46098078117458e-17	ESCO2
ENSG00000100206	146.648712606506	3.17510993619752	0.590420593130753	1.60844960397886e-09	3.72133028605033e-08	DMC1
ENSG00000146670	2536.11597594423	3.1637845465105	0.342210713993352	1.37882535729903e-21	3.43478618116203e-19	CDCA5
ENSG00000011052	117.895820942302	3.15701952073028	0.579611511941601	1.12679389939946e-09	2.74307189565986e-08	NME1-NME2
ENSG00000145386	3225.16008694945	3.15298903556798	0.298677450880335	3.0973990506684e-27	1.76019380426265e-24	CCNA2
ENSG00000276043	4561.8744678285	3.14248379898351	0.353218936048859	3.22959817809452e-20	6.18213082827882e-18	UHRF1
ENSG00000061337	339.265277036116	3.13368146021398	0.364913985499041	4.78192151178312e-19	7.01284215256258e-17	LZTS1
ENSG00000111981	40.7325079100074	3.13317572068045	1.15499554716699	2.54080773366208e-05	0.000187102977688407	ULBP1
ENSG00000168496	2718.44245848639	3.11828334290749	0.284440256635578	3.83549529778123e-29	3.03254269522398e-26	FEN1
ENSG00000170955	838.424354345622	3.11606831107674	0.379098875418013	1.03116197794186e-17	1.27562452849475e-15	PRKCDBP
ENSG00000149403	26.697695748664	3.11233798163821	1.92975453584331	0.000163060518489357	0.000953458369366223	GRIK4
ENSG00000065328	795.20445098952	3.10724324871412	0.424000688611058	9.83332463775436e-15	7.5451058454668e-13	MCM10
ENSG00000131153	904.689619767853	3.09480348635969	0.351519099884312	7.18090130909857e-20	1.24366371719959e-17	GINS2
ENSG00000146410	456.153689220773	3.09030122792701	0.349842352327306	5.53452002527684e-20	9.86718104506465e-18	MTFR2
ENSG00000120949	428.167590116041	3.08200610952574	0.520847970460895	8.61652313524235e-11	2.83128131281261e-09	TNFRSF8
ENSG00000104450	293.028723164974	3.08136014053567	0.355992585981199	2.59541939529803e-19	3.99980522910972e-17	SPAG1
ENSG00000043039	12.140780964949	3.07926494266016	1.91060956240558	0.000171862709257665	0.000997549750351304	BARX2
ENSG00000107242	229.249177122262	3.07496059432697	0.525719395711615	1.25815331893119e-10	3.96525443756736e-09	PIP5K1B
ENSG00000166025	129.638402449872	3.07199964754312	0.771677074785223	6.1496291661214e-07	7.21025186240604e-06	AMOTL1
ENSG00000239672	2094.46422701953	3.05640719262921	0.316835913034768	2.97373550911173e-23	9.16565766664353e-21	NME1
ENSG00000260342	24.0286145601723	3.05203924783623	2.19507612748935	0.000193686749529741	0.00110691186052745	RP11-1035H13.3
ENSG00000035499	805.916463976306	3.05065041222406	0.354293309645049	3.75305947249467e-19	5.64044516589384e-17	DEPDC1B
ENSG00000049249	1865.16291862277	3.04361172045774	0.388333364188373	2.07038923859102e-16	2.1514301887873e-14	TNFRSF9
ENSG00000165480	680.090977023075	3.03934737048776	0.36880505257617	8.24890238023492e-18	1.03452613644532e-15	SKA3
ENSG00000122952	2359.46395152651	3.03828357526822	0.337925832771087	1.31853715588446e-20	2.69411215502909e-18	ZWINT
ENSG00000186193	1223.4126601205	3.02995407479081	0.249488305658702	4.16944907929368e-35	7.58214315069555e-32	SAPCD2
ENSG00000120658	223.01949958146	3.02569435352119	0.726000950395384	3.08850462818698e-07	3.90301992102712e-06	ENOX1
ENSG00000077152	840.839279503747	3.02225750322613	0.345203861277853	1.05157381364251e-19	1.76463311847102e-17	UBE2T
ENSG00000165891	539.333044841005	3.01869088549667	0.531844458489018	3.11789644896861e-10	8.88698227656649e-09	E2F7
ENSG00000117399	2424.8279708741	3.0179736814839	0.227922615990495	3.58026693192936e-41	1.70723250757684e-37	CDC20
ENSG00000089685	2198.56640597499	2.9943612353613	0.26059331724151	9.45915429175386e-32	1.22867657711103e-28	BIRC5
ENSG00000109805	1905.33268658514	2.99404426574112	0.302098788147563	2.14106162314013e-24	8.46417513408768e-22	NCAPG
ENSG00000143942	303.534360826871	2.99199405570897	0.358208530918567	3.14950064979385e-18	4.15026589250008e-16	CHAC2
ENSG00000238005	51.4788774450456	2.98964992489441	0.558022210660859	1.60377583078745e-09	3.71524375577959e-08	RP11-443B7.1
ENSG00000184661	801.229721327867	2.98055342285803	0.346014905006669	3.42872181547749e-19	5.19594218453818e-17	CDCA2
ENSG00000088992	646.598830348855	2.96816305692958	0.340344034350132	1.34201184124711e-19	2.19138713515329e-17	TESC
ENSG00000131015	34.4777506210084	2.96489875468182	1.05339856720244	2.30749984997022e-05	0.000171693472879331	ULBP2
ENSG00000168243	905.126224488972	2.95341490971956	0.440083415773817	6.015261181303e-13	3.19567838368971e-11	GNG4
ENSG00000123685	1273.88922321356	2.94107972556121	0.33738446535893	1.34447069653761e-19	2.19138713515329e-17	BATF3
ENSG00000073111	4902.60921128128	2.94048040516195	0.270990070804156	1.15908753808255e-28	8.10692572308891e-26	MCM2
ENSG00000166123	308.228773350821	2.93517141701743	0.436673454576757	5.48651468114017e-13	2.99616424854456e-11	GPT2
ENSG00000127423	136.085550169578	2.93358165484056	0.494973718810963	7.13608731100333e-11	2.39870143716443e-09	AUNIP
ENSG00000126787	1641.0987485377	2.93026524765946	0.234154350430506	3.97939661097504e-37	1.0337903910083e-33	DLGAP5
ENSG00000283554	56.0905080471375	2.9170498295	0.712951585929999	4.01552847921563e-07	4.90741837328873e-06	RP11-413N19.2
ENSG00000112742	744.22927763258	2.90988474171293	0.318342409883944	2.97898045032565e-21	7.19512127560264e-19	TTK
ENSG00000178999	1624.30498778268	2.90754611809499	0.306582800638418	1.22380000007142e-22	3.37193984868164e-20	AURKB
ENSG00000182732	29.8476796181217	2.90076183036146	1.32152432862588	0.000101089842528319	0.000624641109880216	RGS6
ENSG00000109471	85.5847205662135	2.89720482462938	1.02012110751298	2.27355249797945e-05	0.000169514359064191	IL2
ENSG00000227630	123.772634518671	2.89215898954982	0.612243511031216	2.96544087662945e-08	4.87141303897982e-07	LINC01132
ENSG00000005189	224.229563324855	2.88510551813413	0.422302893643523	2.47061402970493e-13	1.43540307125189e-11	AC004381.6
ENSG00000085840	848.966685099908	2.88423325795967	0.341138497945411	1.17447228738688e-18	1.64290604201004e-16	ORC1
ENSG00000183010	768.225999637612	2.87769804817164	0.385465610045159	2.84769762788183e-15	2.4198776337865e-13	PYCR1
ENSG00000097021	1547.16146695385	2.8761874762665	0.342539787456475	1.88746637774324e-18	2.54248711698228e-16	ACOT7
ENSG00000137310	3044.36890805457	2.86305208308937	0.33357316808399	3.83421457715826e-19	5.71517967914943e-17	TCF19
ENSG00000132646	8588.28902469703	2.85972582272599	0.298525745352141	4.58871446747229e-23	1.30384019673412e-20	PCNA
ENSG00000165474	207.246072877582	2.85171593878597	0.594496449387676	2.06852634540821e-08	3.56889483787934e-07	GJB2
ENSG00000203852	13.602698743399	2.84718283526961	1.96602595581459	0.000271860089920995	0.00148164156299186	HIST2H3A
ENSG00000127564	1656.74709207536	2.83480525610777	0.419624029665293	3.79287801271362e-13	2.1157511245766e-11	PKMYT1
ENSG00000181938	422.077324220573	2.83283385702346	0.388624568528163	9.53255540827792e-15	7.34531864828534e-13	GINS3
ENSG00000186314	43.1362762296275	2.83196298733663	0.904912387862663	1.04005636921321e-05	8.60483397367706e-05	PRELID2
ENSG00000090889	1070.09287471549	2.82413221039846	0.320711818888942	5.21877145416268e-20	9.39637216771766e-18	KIF4A
ENSG00000151725	1408.19456940765	2.81195817150983	0.359255955436235	1.65803409479471e-16	1.73283620769206e-14	CENPU
ENSG00000117650	709.353266355104	2.81043943356402	0.285686419419266	3.45634574183934e-24	1.30945098573643e-21	NEK2
ENSG00000100526	586.590991742414	2.8096229463537	0.290584822684419	1.78561938396558e-23	6.01323861063225e-21	CDKN3
ENSG00000189057	1264.75400841848	2.79932145890453	0.433720835259429	2.49608852986009e-12	1.16988066792541e-10	FAM111B
ENSG00000161888	529.248497179149	2.79214883358266	0.438242910113285	4.14052485074534e-12	1.8409644110221e-10	SPC24
ENSG00000147536	935.418799513276	2.7855691389804	0.280909075517262	1.51588594328695e-24	6.12586352859406e-22	GINS4
ENSG00000011426	1030.01765650212	2.77932425091136	0.337422865664551	5.95877336765585e-18	7.68512721211501e-16	ANLN
ENSG00000100479	353.579600140963	2.77532305286522	0.440763440996638	6.37101051561693e-12	2.73247231666259e-10	POLE2
ENSG00000185433	40.6565254436246	2.77341314038446	1.34026704528145	0.000151445332362456	0.000893296584174915	LINC00158
ENSG00000138180	1632.22111117572	2.76001059094966	0.265621371985228	1.16414767347024e-26	5.88056262279344e-24	CEP55
ENSG00000137731	257.751593174994	2.75516204982374	0.521085929318177	1.75883076539504e-09	4.02318710298224e-08	FXYD2
ENSG00000007968	2105.59337802686	2.75155744827157	0.286429522181429	2.90504818051597e-23	9.10832778666948e-21	E2F2
ENSG00000223609	108.001163348919	2.74750165146768	0.67975208534327	4.52826397863207e-07	5.46789378827518e-06	HBD
ENSG00000166851	2130.03908034541	2.74571961519153	0.258285773069459	9.07398038152284e-28	5.70735877068904e-25	PLK1
ENSG00000075218	1793.53414386568	2.74118551890481	0.328985897949188	2.51229984345803e-18	3.33475712797696e-16	GTSE1
ENSG00000085999	765.562059970695	2.73519633334902	0.396257864268688	1.18033636209603e-13	7.32573950331614e-12	RAD54L
ENSG00000154920	314.91338989013	2.72385003944924	0.396316122538187	1.40938680403488e-13	8.6005701447565e-12	EME1
ENSG00000166451	1391.9677943943	2.72157421013015	0.412186374007269	8.36896013021238e-13	4.23926295175243e-11	CENPN
ENSG00000152253	509.245862255989	2.71803646234279	0.439761708079515	1.16106760092993e-11	4.6201344251446e-10	SPC25
ENSG00000140534	756.419218480863	2.71735945361943	0.31454709111445	1.78916981551354e-19	2.85403974518542e-17	TICRR
ENSG00000217482	36.6200788343348	2.71481822596889	0.986584760249904	3.27631259286319e-05	0.000234473610787946	HMGB1P17
ENSG00000134690	1431.30042016948	2.71338923063117	0.261766784843288	1.36361858936806e-26	6.70200109396167e-24	CDCA8
ENSG00000100162	836.36504737974	2.70769183712977	0.282956732579089	3.75627043875119e-23	1.10173835368855e-20	CENPM
ENSG00000124159	50.3710552076396	2.7067907676741	1.02746258597353	4.52124284817048e-05	0.000310963695892512	MATN4
ENSG00000114737	5909.95092493607	2.70647496934612	0.605741517451434	7.71042026472543e-08	1.14647581777622e-06	CISH
ENSG00000060982	974.489937795008	2.70344783112049	0.336820919344896	2.76838872528891e-17	3.28264053870706e-15	BCAT1
ENSG00000123975	1199.43935333394	2.70207090683266	0.29302014659151	9.674460052971e-22	2.44347300087886e-19	CKS2
ENSG00000119333	1077.03511109376	2.69580972081561	0.311416097942173	1.46106562132103e-19	2.3512812675861e-17	WDR34
ENSG00000188486	6452.79715155447	2.69374458095259	0.221335721975736	1.86748459604781e-35	4.24502592239119e-32	H2AFX
ENSG00000157456	1405.03483226852	2.68857172651187	0.203661026866538	3.7552543471583e-41	1.70723250757684e-37	CCNB2
ENSG00000162543	52.851959953983	2.68766943234572	0.732220555756218	1.77090836483875e-06	1.82247160908693e-05	UBXN10
ENSG00000275302	2146.12757251651	2.68618472966295	0.73466555832537	1.86315822655344e-06	1.90132055835434e-05	CCL4
ENSG00000169679	2054.18165243995	2.67735130049188	0.236397289597596	3.72399748948635e-31	4.23255589664433e-28	BUB1
ENSG00000198435	34.6412845588733	2.67682627973297	0.806233279772485	5.92675942327456e-06	5.27548311856329e-05	NRARP
ENSG00000197616	112.233659647375	2.6751403612733	0.943656070072905	2.65714764666754e-05	0.000194918232975592	MYH6
ENSG00000087586	1217.11755837318	2.66851840487583	0.303129816986643	3.81777151810031e-20	7.15733763470661e-18	AURKA
ENSG00000088325	3449.42937260885	2.66800611294621	0.252895494220142	1.77638702825302e-27	1.04205155189616e-24	TPX2
ENSG00000123416	41202.1470527423	2.66648520493227	0.277675693944896	2.45938661873104e-23	8.13162648393163e-21	TUBA1B
ENSG00000068489	2224.54939862772	2.66491362468258	0.256708168408281	1.03107019576091e-26	5.35714614568917e-24	PRR11
ENSG00000164741	90.7612869253434	2.63747528428636	0.922699650790316	2.53205604756786e-05	0.000186645477199115	DLC1
ENSG00000166503	2228.28084063456	2.63666829688737	0.670193544800749	6.48881561373442e-07	7.52545356733166e-06	RP11-382A20.3
ENSG00000171916	24.7085967708465	2.63647139331379	1.25365175737972	0.000170002241792251	0.00098869015019864	LGALS9C
ENSG00000117560	486.676451461255	2.63514334277983	0.38834962955125	2.0858291047926e-13	1.231519554242e-11	FASLG
ENSG00000104147	309.795554854267	2.63150870471503	0.361036508283818	6.26507300904704e-15	5.01895826737975e-13	OIP5
ENSG00000163923	183.334087231936	2.62581075837006	0.413181429279771	3.29918064016518e-12	1.4924278592389e-10	RPL39L
ENSG00000237649	2378.67767270081	2.62283991791885	0.329588841645618	3.89983869946873e-17	4.51710616241012e-15	KIFC1
ENSG00000174371	903.85830066747	2.61384532373684	0.782035112856835	5.52179189382526e-06	4.94162330655573e-05	EXO1
ENSG00000274605	38.4492626357575	2.61327093117348	0.988757336399454	4.73700691362297e-05	0.000324087549752572	RP11-12G12.7
ENSG00000276368	15.2577251350248	2.61016244950477	1.99712048970404	0.000413706739521312	0.00213002747967018	HIST1H2AJ
ENSG00000101003	882.641767251493	2.60825204365249	0.417028231657387	5.92519417027829e-12	2.56546799967883e-10	GINS1
ENSG00000123689	178.791177292781	2.59718320320678	1.01259235785281	5.92466258636175e-05	0.00039306818363002	G0S2
ENSG00000142945	1964.08791278298	2.58939107873176	0.311581607237046	2.05461464655923e-18	2.74729171674114e-16	KIF2C
ENSG00000134057	1994.78458645649	2.58650546517873	0.261767826403615	1.31306775076531e-24	5.42684932901527e-22	CCNB1
ENSG00000263513	246.53491980802	2.58248928660734	0.446992574880343	9.40594972019397e-11	3.07086527220336e-09	FAM72C
ENSG00000121152	1849.32100679125	2.57509020515836	0.290534955141995	1.73883041471032e-20	3.43988526656445e-18	NCAPH
ENSG00000188312	456.516440351587	2.5728763077073	0.481853263485286	1.0092461229172e-09	2.50042789444813e-08	CENPP
ENSG00000114346	1233.18602830717	2.56443615367141	0.313278912921851	5.32396909650089e-18	6.91545557284776e-16	ECT2
ENSG00000143179	998.39181947312	2.55868219244055	0.436206610390767	5.40529038611506e-11	1.87228963183814e-09	UCK2
ENSG00000159259	909.253898210469	2.55600326411464	0.301983902985037	5.16840277687223e-19	7.51899235979372e-17	CHAF1B
ENSG00000185338	3224.24563179862	2.55173325717951	0.428779188542277	3.23955308101913e-11	1.16425440273385e-09	SOCS1
ENSG00000113749	840.650455577792	2.54944736545916	0.452799672881429	2.011892801075e-10	5.98793299305219e-09	HRH2
ENSG00000289424	20.8119608397189	2.54054948925446	1.24392228288274	0.000217488642227953	0.00122333156786741	NA
ENSG00000183048	481.93640104857	2.54002916149909	0.352541136083963	9.00935917471282e-15	7.06186192207555e-13	SLC25A10
ENSG00000116675	165.790498493383	2.53278284550598	0.677948479687374	1.32372232489217e-06	1.4201705296852e-05	DNAJC6
ENSG00000102384	398.212744604427	2.5294060096722	0.430150626512225	4.67306136130012e-11	1.63422347798543e-09	CENPI
ENSG00000109674	424.39990452916	2.52004658172546	0.290158820544559	6.99019905920779e-20	1.22227663357398e-17	NEIL3
ENSG00000169607	1047.69068468051	2.50789966301949	0.348920307929501	9.33251088645316e-15	7.28376439786055e-13	CKAP2L
ENSG00000196584	498.446287797691	2.50143607621642	0.420163226374435	2.86585266448893e-11	1.04231061407462e-09	XRCC2
ENSG00000169245	299.02615425147	2.49967007056019	0.757211891646295	6.37451584903882e-06	5.62497991902589e-05	CXCL10
ENSG00000182481	4582.36677789735	2.49895118320076	0.234162161391198	2.90114871412753e-28	1.95397738394108e-25	KPNA2
ENSG00000164109	1843.02163644054	2.49623073532939	0.261742780108735	2.77113825748014e-23	8.8409033705748e-21	MAD2L1
ENSG00000125384	1238.45666090831	2.49254844437181	0.387247581572602	1.44245932529758e-12	6.95988942493282e-11	PTGER2
ENSG00000108106	4332.86334170403	2.47665812949055	0.437360156776564	1.4535418615668e-10	4.49535012799189e-09	UBE2S
ENSG00000102471	1882.99597433728	2.4716527529727	0.298162640492123	1.70739314576687e-18	2.31708539968437e-16	NDFIP2
ENSG00000162062	313.412847225961	2.46829795458414	0.470386522612069	1.36513366064492e-09	3.23241609620155e-08	C16orf59
ENSG00000050730	438.083509098397	2.46544489768668	0.461919368862059	8.44749861162755e-10	2.15640730689209e-08	TNIP3
ENSG00000144677	147.34199149477	2.46209460554262	0.531409292382917	2.82043128448181e-08	4.6839765213061e-07	CTDSPL
ENSG00000011590	728.665304183423	2.45827715821783	0.46914671053856	1.39557489734701e-09	3.29163806851562e-08	ZBTB32
ENSG00000138160	2957.00616388861	2.45756696103296	0.280598574905582	3.01159461012257e-20	5.88880085861063e-18	KIF11
ENSG00000115163	669.796161004923	2.45410571368482	0.252183653168798	3.67337550895448e-24	1.36327211490484e-21	CENPA
ENSG00000135069	1873.59356532413	2.45267175115155	0.355302695440067	5.88634256920542e-14	3.96456072670373e-12	PSAT1
ENSG00000133121	10.2187518148736	2.45044066160536	1.83529081417436	0.000566564789970979	0.00277185383524946	STARD13
ENSG00000101447	361.520597787572	2.44825844956942	0.285290645385206	1.34965828505454e-19	2.19138713515329e-17	FAM83D
ENSG00000065911	6192.14747424714	2.44774158441155	0.361804107027227	1.48336468428567e-13	8.99166226124495e-12	MTHFD2
ENSG00000140025	123.247200553864	2.44089665399276	0.548656463988468	6.41273036192757e-08	9.7260635222396e-07	EFCAB11
ENSG00000134824	1245.94093035152	2.43590961183134	0.37760374218771	1.14154386975108e-12	5.61053385714144e-11	FADS2
ENSG00000128965	141.677957319356	2.43328132070841	0.81967815971209	1.96435709190501e-05	0.000149463739398714	CHAC1
ENSG00000153044	743.674959411089	2.43269358411631	0.256037005490669	3.1170535588443e-23	9.4472698279306e-21	CENPH
ENSG00000073282	260.572531916743	2.428969750038	0.439369982502665	2.80163164952429e-10	8.04860529962072e-09	TP63
ENSG00000123473	1019.71038267946	2.42302413770357	0.385520273526959	3.17357506335334e-12	1.44278656317701e-10	STIL
ENSG00000186638	330.546624631022	2.41913759810189	0.431765954937881	1.8138175640241e-10	5.4897297666765e-09	KIF24
ENSG00000131747	10730.9842502513	2.41871148129075	0.258416558830817	1.12870693398629e-22	3.15777470685243e-20	TOP2A
ENSG00000163808	1077.65451398171	2.41713569565121	0.24907033889864	4.17102133163627e-24	1.51700045831611e-21	KIF15
ENSG00000123485	1564.92014887268	2.41510066285956	0.349416000627542	4.99487340827773e-14	3.40193906103111e-12	HJURP
ENSG00000137563	413.557448369869	2.41446470183991	0.433069232173187	2.0982817618416e-10	6.21453645587777e-09	GGH
ENSG00000111665	1082.68309882285	2.41358598711279	0.299283013632632	8.89614817334573e-18	1.10805790775543e-15	CDCA3
ENSG00000151287	701.764050910741	2.40909034401518	0.384597397383961	3.50345492918401e-12	1.57698831403988e-10	TEX30
ENSG00000134460	8239.02870248176	2.40654730245391	0.714472459104395	5.02924295920751e-06	4.5614355717301e-05	IL2RA
ENSG00000198400	332.702566736009	2.40358241437629	0.330134992517935	3.53268016302729e-15	2.94687104425006e-13	NTRK1
ENSG00000287097	36.9368603270324	2.40283292946896	1.16624786096176	0.00024983507309017	0.00137465984996815	NA
ENSG00000164626	423.476417257652	2.39326520425639	0.356189182721146	1.75046734087998e-13	1.0471134405889e-11	KCNK5
ENSG00000112984	898.42717075132	2.38857477562008	0.249396479067745	1.28282895557367e-23	4.48620087636678e-21	KIF20A
ENSG00000111206	2503.705251824	2.38807435442136	0.293503955923517	4.56942700947396e-18	5.97805972426504e-16	FOXM1
ENSG00000169715	598.688377406196	2.38500400390114	0.431344309005453	2.56257472445102e-10	7.44415676743479e-09	MT1E
ENSG00000137807	1349.46513807798	2.38288250241223	0.297258075926886	1.18777398671704e-17	1.44964227841942e-15	KIF23
ENSG00000258082	28.9033039332648	2.38127181358225	1.02279126835463	0.0001339115853725	0.000803425331573377	RP11-443B7.3
ENSG00000129173	674.772441031322	2.37299711632777	0.447495467661293	8.63750401634088e-10	2.19375713040725e-08	E2F8
ENSG00000078900	72.0223152815901	2.3645994523888	0.52362790849102	4.35952278445303e-08	6.91176301964065e-07	TP73
ENSG00000133119	1082.24911707813	2.3582153594267	0.327376015619139	5.41392079083356e-15	4.41489460005867e-13	RFC3
ENSG00000175279	235.656790887498	2.34982108517189	0.389388958040478	1.2567715502752e-11	4.95756846892722e-10	APITD1
ENSG00000168393	1445.62122983982	2.34957787885922	0.361100346122582	6.38998262544779e-13	3.34875602431608e-11	DTYMK
ENSG00000106399	917.352627093682	2.34201402645055	0.21751400030463	5.74801753925643e-29	4.18110795805513e-26	RPA3
ENSG00000112312	877.16901216718	2.34195385382922	0.350204078162514	1.89074603362791e-13	1.12731857775487e-11	GMNN
ENSG00000137804	3631.48194145715	2.33521568587584	0.264835983463343	1.16741489262571e-20	2.41243634345437e-18	NUSAP1
ENSG00000287061	35.1470574656534	2.33472931363048	0.991167887754358	0.000130202092542458	0.000783755396519229	NA
ENSG00000104611	41.5323557348513	2.33187350358008	1.28987877169842	0.000455191024016637	0.00231025642527004	SH2D4A
ENSG00000165244	883.626341529843	2.32837463125025	0.313987182120771	1.04541793057192e-15	9.6994515650257e-14	ZNF367
ENSG00000141314	29.5942620772324	2.32805478100642	1.27707950190797	0.000445777205189416	0.00227071666004749	RHBDL3
ENSG00000115457	54.890102021934	2.32796399539666	1.06795500802417	0.000206533878324745	0.00116967255600607	IGFBP2
ENSG00000179913	12.6346371244424	2.32233195659729	1.89567506547908	0.00070425300472502	0.0033377224109785	B3GNT3
ENSG00000185519	244.859813190347	2.31666240993961	0.870068227488706	5.45396388434156e-05	0.000365530125111395	FAM131C
ENSG00000186185	1256.8031739927	2.31640462737972	0.350461994120474	2.98008873014169e-13	1.68825275880457e-11	KIF18B
ENSG00000196230	40474.8259061589	2.31185345632214	0.259668938464015	5.02319773926779e-21	1.14183563610731e-18	TUBB
ENSG00000117595	30.4960200401358	2.30611923493148	1.39914416116977	0.000606742200770046	0.00294626695763674	IRF6
ENSG00000012048	1481.81030430302	2.30032016683839	0.310145301621531	9.52006983695378e-16	8.92383865902085e-14	BRCA1
ENSG00000104738	5805.2118883816	2.29760744256969	0.25936724120034	7.1084665536673e-21	1.53889838426714e-18	MCM4
ENSG00000131746	137.497369300985	2.29098509224345	0.677133023786721	4.76579084936131e-06	4.34633433278011e-05	TNS4
ENSG00000101412	2904.46005026258	2.28992679162548	0.31989939369455	6.16944709545293e-15	4.96422103676157e-13	E2F1
ENSG00000103257	5773.35382085268	2.28677122313896	0.354148298336656	7.57560809838846e-13	3.86973127160658e-11	SLC7A5
ENSG00000173207	1398.231516722	2.28296842753447	0.291561707978515	3.78955720636475e-17	4.41750626908609e-15	CKS1B
ENSG00000138346	791.981406388569	2.28282541518213	0.454076683061717	3.2107579739653e-09	6.82098525193446e-08	DNA2
ENSG00000221887	145.065249894083	2.28053588703355	0.67007578889419	4.42474850671785e-06	4.0638409896295e-05	HMSD
ENSG00000129810	523.73142754065	2.27898383283416	0.355406427955932	9.95586860140313e-13	4.94665219990481e-11	SGO1
ENSG00000105974	183.990734661636	2.27657475800702	0.854706359031032	5.58703305923513e-05	0.000372981630624783	CAV1
ENSG00000099194	2279.60677368865	2.27634895330268	0.381765795441957	1.66376490056323e-11	6.39652531009351e-10	SCD
ENSG00000075131	473.4136660581	2.26600283129982	0.453787540167002	3.74251814928874e-09	7.8227232810133e-08	TIPIN
ENSG00000215784	322.765713955981	2.26319783864919	0.389219131044239	3.93715371321722e-11	1.39023573349233e-09	FAM72D
ENSG00000120659	73.9329320074307	2.26303302547257	0.72002395265986	1.14626388651305e-05	9.36845338257972e-05	TNFSF11
ENSG00000265688	16.6145291602173	2.26096367594032	1.64532840308232	0.000825692421797492	0.00382066582452605	MAFG-AS1
ENSG00000225969	17.3797966990064	2.25996619865484	1.38845441841378	0.000675054813914448	0.00322116814249127	ABHD11-AS1
ENSG00000133818	1083.2299913473	2.25767603803703	0.370197669376627	6.96194077810488e-12	2.9442533267404e-10	RRAS2
ENSG00000197905	16.5354724902049	2.2545475988136	1.33779001351755	0.000628581482719612	0.00303122626975766	TEAD4
ENSG00000117632	8453.03049769383	2.23988491639289	0.186462604991227	2.47100947159272e-35	4.99281191565706e-32	STMN1
ENSG00000175832	37.9244851573171	2.23761289204098	1.12476452105388	0.000361552039970493	0.00189421603193991	ETV4
ENSG00000164087	535.861474837622	2.23707593738571	0.371284738096878	1.05094583723019e-11	4.2375720731776e-10	POC1A
ENSG00000167550	170.104054482925	2.23027701960992	0.575073928846261	6.67499729607833e-07	7.72168103239087e-06	RHEBL1
ENSG00000183763	341.910289062008	2.22180431918248	0.388850726272629	6.63476526144501e-11	2.250992654466e-09	TRAIP
ENSG00000029993	897.583177282922	2.22074966065065	0.296108626925107	4.06681322712783e-16	4.06346145798459e-14	HMGB3
ENSG00000141682	1324.65904953392	2.21895449737617	0.450920473123129	5.14777457104108e-09	1.04361516805331e-07	PMAIP1
ENSG00000139572	54.186047596752	2.2022661533173	1.23598957498675	0.000582221767304848	0.00284004904464556	GPR84
ENSG00000162063	1946.75258912147	2.20048317303438	0.287106019743503	1.08858728439689e-16	1.17833093849746e-14	CCNF
ENSG00000264578	27.6878184377329	2.20037764309343	2.09288965417216	0.000728479929507478	0.00343715722944919	RP11-360L9.8
ENSG00000125319	306.932765019267	2.19626002265142	0.500313475768611	6.81730062673484e-08	1.02796527277921e-06	C17orf53
ENSG00000092051	119.81276215769	2.19415522034127	0.56154770062366	5.85609871265416e-07	6.87940278356691e-06	JPH4
ENSG00000164032	8218.96143251769	2.18656631972287	0.267027930706091	1.56476302513988e-18	2.13948989565179e-16	H2AFZ
ENSG00000104889	940.636354413021	2.18218736613214	0.292474183695462	4.92523024041798e-16	4.89427934000005e-14	RNASEH2A
ENSG00000073756	59.5010042746253	2.17719488834621	1.04718966003673	0.000316192638929936	0.00168719575673148	PTGS2
ENSG00000183347	163.624166782339	2.17200609617053	0.416445811239139	1.0322879825225e-09	2.53139644797743e-08	GBP6
ENSG00000163170	495.11446158455	2.16768732179019	0.412186129790229	8.10718052250164e-10	2.07939460933275e-08	BOLA3
ENSG00000196569	30.3040699896072	2.16505119413389	0.949566364704418	0.000189638556880526	0.00108822251715758	LAMA2
ENSG00000198826	2728.78476989431	2.16307046041085	0.304528669859637	6.65956253881686e-15	5.31158529685897e-13	ARHGAP11A
ENSG00000134333	19241.0244389949	2.16008490498209	0.290611764997784	5.77639722778921e-16	5.64751524663155e-14	LDHA
ENSG00000198554	1049.37047072186	2.15433877198015	0.365167827751116	1.96676340659968e-11	7.48234153745086e-10	WDHD1
ENSG00000253230	50.4733663564073	2.15251544665183	0.826417141728359	7.37146808193267e-05	0.000476030351810886	LINC00599
ENSG00000091651	843.436433997938	2.1501017780494	0.41247541262036	1.02508648080308e-09	2.52248953361354e-08	ORC6
ENSG00000117586	1387.73026008614	2.14868752871596	0.375825769418301	5.82626202246463e-11	2.00099921441288e-09	TNFSF4
ENSG00000125726	850.491187041051	2.14767683179265	0.357629842422027	1.01810918143369e-11	4.13265970186869e-10	CD70
ENSG00000145491	31.0362559197236	2.14216164961546	1.05312448387985	0.000368910833287528	0.00192666384357659	ROPN1L
ENSG00000158402	190.789010154321	2.1417000759661	0.417226680569463	1.5639167525178e-09	3.63216170428305e-08	CDC25C
ENSG00000138778	1334.57903009771	2.13776584069887	0.243911525697073	9.76439355414768e-21	2.0409827216342e-18	CENPE
ENSG00000161981	742.936700178333	2.13604774667522	0.368786602721671	3.6699247594185e-11	1.30601921232927e-09	SNRNP25
ENSG00000118971	8241.48648103993	2.12793169443242	0.447758911819903	1.12607830047447e-08	2.07895775574906e-07	CCND2
ENSG00000121005	21.0704186340609	2.11682041098832	1.99755261452218	0.000902911234265444	0.00411824449338277	CRISPLD1
ENSG00000156381	214.475496261717	2.11482544122141	0.348841804559886	6.81197986466792e-12	2.88754904053581e-10	ANKRD9
ENSG00000121858	5496.58421637128	2.1117065646889	0.432718285888256	5.81314594773035e-09	1.15532304983034e-07	TNFSF10
ENSG00000104723	10.4964774771201	2.10737133470531	1.80365394669489	0.00107980282959709	0.00481397755729911	TUSC3
ENSG00000080986	1230.1338291277	2.10597206912345	0.285008500706835	7.14326711376415e-16	6.87303240549212e-14	NDC80
ENSG00000226856	10.8331645619769	2.10508368123054	1.8040145294966	0.00108396043274249	0.004830144687435	AC093901.1
ENSG00000148773	10244.4193102889	2.10033580496386	0.278549736101786	2.23727072981707e-16	2.28867497955506e-14	MKI67
ENSG00000137331	1713.24284886196	2.10008593825285	0.47877103501285	6.6704432639051e-08	1.00832926645149e-06	IER3
ENSG00000186197	238.050909333872	2.10005530731901	0.446139580260811	1.395133995621e-08	2.5319871966435e-07	EDARADD
ENSG00000107833	600.481667379319	2.09507323072533	0.296724541154907	7.90562635250893e-15	6.22354178443181e-13	NPM3
ENSG00000118193	1083.96390614302	2.09259643491812	0.308683843327573	5.7945990784669e-14	3.91727822460671e-12	KIF14
ENSG00000076382	1988.25345305565	2.09119216003761	0.339710969916686	3.66696999287925e-12	1.63842381622873e-10	SPAG5
ENSG00000186603	206.200980981285	2.09043033015551	0.465734139450765	4.0859090225072e-08	6.54069151182161e-07	HPDL
ENSG00000111602	2480.69322754681	2.08648935526146	0.309797869464336	7.79466371361587e-14	5.11718265819872e-12	TIMELESS
ENSG00000136492	617.587256649953	2.08617267286141	0.334673018935117	2.21710419714255e-12	1.04180981460045e-10	BRIP1
ENSG00000024526	574.23528747334	2.08424123179845	0.423742231864045	4.69229693238757e-09	9.59471802317462e-08	DEPDC1
ENSG00000172731	233.730860236408	2.08420339226428	0.389778405085254	4.60745732792993e-10	1.24868273484956e-08	LRRC20
ENSG00000111247	629.122941462526	2.08312436265418	0.366965437544515	6.89046626334739e-11	2.33339160147062e-09	RAD51AP1
ENSG00000135476	2261.55937239969	2.08278879891824	0.356996444435784	2.67987774705293e-11	9.86509652432337e-10	ESPL1
ENSG00000075702	1125.72256095537	2.08072101910187	0.39693512342839	8.25419539843601e-10	2.11114688214569e-08	WDR62
ENSG00000105137	27.9251764486538	2.0749986833102	1.19846948127863	0.000781700037448877	0.00365617674408638	SYDE1
ENSG00000183684	3638.56974323638	2.07289917412792	0.354156760877042	2.36774381299493e-11	8.85955169533186e-10	ALYREF
ENSG00000258830	22.5924094608861	2.0706520746908	2.00157389819049	0.000957817315567488	0.00432919019109216	RP11-123K3.4
ENSG00000232124	20.0520784617889	2.06889771301334	0.898601487204288	0.000198036389415389	0.00112928558843489	AP001057.1
ENSG00000115641	75.6088874055041	2.06230229545235	0.505235654210421	2.71756703332218e-07	3.50240655570261e-06	FHL2
ENSG00000100297	5907.54249567012	2.0604375005175	0.211460057228853	8.33238912019311e-25	3.52382549187702e-22	MCM5
ENSG00000162614	165.023362392546	2.05617261648467	0.847478579927288	0.000139736282323604	0.000832129513489811	NEXN
ENSG00000260442	64.0661482479083	2.04789930158709	0.766024070368057	6.49608823796147e-05	0.000424780167591979	ATP2A1-AS1
ENSG00000225720	103.712912324312	2.0462117370463	0.619534124253344	6.97923801657444e-06	6.09886801208102e-05	RP4-742C19.12
ENSG00000234883	1031.99920002133	2.04453470165671	0.494667583838587	2.16294679667887e-07	2.85023097808734e-06	MIR155HG
ENSG00000072571	1202.05869918392	2.04304926068597	0.258403943944715	1.13026799217914e-17	1.38877861066065e-15	HMMR
ENSG00000188229	5726.14911700336	2.04214627455166	0.22219422099847	1.60652239094039e-22	4.36038950436582e-20	TUBB4B
ENSG00000268812	78.046703720871	2.03870837118697	0.946382841674725	0.000309570625835028	0.00165672213973219	RP1-102K2.8
ENSG00000197451	7544.43230926415	2.03768402840499	0.288326863130356	6.93410273877652e-15	5.50640429277952e-13	HNRNPAB
ENSG00000121621	378.47668233127	2.03052535663649	0.310979811079293	2.97081180697618e-13	1.68825275880457e-11	KIF18A
ENSG00000164104	13937.1372611258	2.02974017256727	0.227470576298564	1.83693859772393e-21	4.51415248643373e-19	HMGB2
ENSG00000049541	1105.97328879758	2.0260326993361	0.254388511937126	6.89755438161652e-18	8.77147037969905e-16	RFC2
ENSG00000275832	53.793497671079	2.01645893366789	0.60924073349905	6.9370827394034e-06	6.07078198344807e-05	ARHGAP23
ENSG00000253842	13.7809343492558	2.01272294797013	1.34511501164571	0.00124630963884154	0.00545860808823061	KB-173C10.1
ENSG00000132639	16.4805502267108	2.01252441267192	1.25222834668818	0.00107431417454527	0.0047958363659099	SNAP25
ENSG00000179958	1593.94480184887	2.01186356194407	0.279001464326615	2.35320237609203e-15	2.0185370381714e-13	DCTPP1
ENSG00000160957	1517.05033868264	2.00892655081892	0.338397119970987	1.35804348828044e-11	5.32241828327151e-10	RECQL4
ENSG00000277632	3623.87501817114	2.00842431391288	1.0052291506644	0.000482413965327771	0.00242607797552144	CCL3
ENSG00000251503	42.3895046079742	2.00834247638852	1.09077446760117	0.000695364691109069	0.00330075878564824	APITD1-CORT
ENSG00000120254	1151.02541567779	2.00483145250452	0.407296089496999	4.53396935701857e-09	9.30589534507706e-08	MTHFD1L
ENSG00000104970	39.3926963106051	2.00139715953389	0.93607440363415	0.000339233189830631	0.00179121822214577	KIR3DX1
ENSG00000141622	12.7300726478136	1.99985188302136	1.81234654453166	0.00129193313935353	0.00562591095286012	RNF165
ENSG00000135045	601.456778896034	1.99963636101653	0.368022686353226	2.72520931162034e-10	7.86633830663743e-09	C9orf40
ENSG00000128050	4385.09724909189	1.99936232274692	0.297073412648291	7.33807539034902e-14	4.85246912630898e-12	PAICS
ENSG00000259856	85.0638786053037	1.99658394262506	0.9231348556135	0.000319282568908515	0.00169950858807727	RAB43P1
ENSG00000102174	262.57559373403	1.99372406972699	0.697715920899667	3.69074853194752e-05	0.000260544495549168	PHEX
ENSG00000175643	944.335311955483	1.99303604694147	0.294910782078387	6.01909963561653e-14	4.03901575179655e-12	RMI2
ENSG00000235489	17.8198036544215	1.99263455898508	1.00554944766618	0.000513573916270464	0.00255522343840722	DBF4P1
ENSG00000140525	4109.74313732999	1.9925431457202	0.319904991760248	2.12124393041097e-12	9.99347691049833e-11	FANCI
ENSG00000143228	761.447562928693	1.99087964610376	0.362559161880881	1.95249567812043e-10	5.85909800439274e-09	NUF2
ENSG00000165617	112.674125085326	1.99000736473909	0.570847867759075	3.54173951359067e-06	3.34753290304815e-05	DACT1
ENSG00000167088	2016.26734418229	1.9887643764756	0.368960653069139	3.48829041192891e-10	9.83566337644375e-09	SNRPD1
ENSG00000172456	141.164482739269	1.98833063922972	0.399712549359568	3.448113698197e-09	7.26581084608486e-08	FGGY
ENSG00000109881	398.69550639257	1.98502427384197	0.349362755760077	6.35994969328943e-11	2.17397904459527e-09	CCDC34
ENSG00000123374	2590.17138635868	1.9839780383692	0.271837066539231	1.19905143848655e-15	1.1012500206504e-13	CDK2
ENSG00000101773	1167.11194460656	1.97718327935141	0.312883020822086	1.16842158246313e-12	5.68121563558611e-11	RBBP8
ENSG00000143333	1561.40815373492	1.97643437458717	0.706032365906178	4.58706610477518e-05	0.000314539204808962	RGS16
ENSG00000165704	1497.43394388125	1.97484600941986	0.235728012881981	2.07731475049865e-19	3.28486684676678e-17	HPRT1
ENSG00000215218	16.1553386421068	1.97241355239891	1.39523200339601	0.00146280949923998	0.0062499751104112	UBE2QL1
ENSG00000262814	1725.25843082143	1.96093064564943	0.306431122597844	6.86666280187174e-13	3.54745065488743e-11	MRPL12
ENSG00000167670	1915.78375638922	1.95074129070725	0.294145410535606	1.42348995199219e-13	8.65758019296924e-12	CHAF1A
ENSG00000138658	600.192174297174	1.949012683952	0.3674303103884	5.71484773055129e-10	1.51714607270183e-08	ZGRF1
ENSG00000159055	456.94616149567	1.94816861992999	0.32830766315785	1.37080584143153e-11	5.35388318266098e-10	MIS18A
ENSG00000288258	12.3112365012183	1.94792433877733	1.81363853200119	0.00140564815688939	0.0060486776462455	NA
ENSG00000165030	892.431989682076	1.94773405792865	0.280630723814585	1.6305268033832e-14	1.20045060402929e-12	NFIL3
ENSG00000136159	405.332062591926	1.94110690721378	0.360647656221928	3.68678370903542e-10	1.03144864228937e-08	NUDT15
ENSG00000164611	964.283691075491	1.9402824869639	0.205520948083943	1.32415527677071e-23	4.54335164303307e-21	PTTG1
ENSG00000171793	1987.57461107336	1.93998833883386	0.355536245115158	2.40812700353435e-10	7.04048063653892e-09	CTPS1
ENSG00000118985	1890.63680923641	1.93329314676645	0.375472801779576	1.36849836959762e-09	3.23492457633785e-08	ELL2
ENSG00000205208	866.503414907245	1.93295090739173	0.287708649301539	7.83127210506128e-14	5.12272241836472e-12	C4orf46
ENSG00000018408	30.1245574547527	1.93259654236393	0.781103074323898	0.000139456120356561	0.000830936523509478	WWTR1
ENSG00000156802	3477.70254116746	1.93028773786887	0.307253086837797	1.48932152337924e-12	7.1459925864516e-11	ATAD2
ENSG00000167325	3607.14388893401	1.92036499952551	0.344088384765639	1.17566749320375e-10	3.75079181822985e-09	RRM1
ENSG00000074800	48470.9195194004	1.91749608481966	0.280640075010613	3.52880657540334e-14	2.43997519291672e-12	ENO1
ENSG00000031691	292.161527972572	1.91556081926253	0.318768049226454	8.65988686950935e-12	3.58724470893001e-10	CENPQ
ENSG00000113525	23.10496251249	1.91347305638414	1.08769921826502	0.00096350552250117	0.0043509679480218	IL5
ENSG00000081985	3403.16319318588	1.90466727257047	0.312948003695062	5.35351498074188e-12	2.34023245011517e-10	IL12RB2
ENSG00000167747	1767.82019362966	1.89954554244222	0.258162199489363	7.58169309578647e-16	7.21848633229723e-14	C19orf48
ENSG00000113368	6176.48329254836	1.89785235887889	0.26269657956814	2.06773036623243e-15	1.80777291874696e-13	LMNB1
ENSG00000112759	681.240601385061	1.89710228553042	0.447929603897266	1.47926423603823e-07	2.0286893010826e-06	SLC29A1
ENSG00000112029	1086.54371302799	1.89276904534265	0.264240928356193	3.27160599225753e-15	2.754359026352e-13	FBXO5
ENSG00000287080	7.62737225656438	1.88740698355901	1.67173340146577	0.00176385769980536	0.00734166909383396	NA
ENSG00000160606	67.5299532898719	1.88078330029314	0.696636286135365	7.2127977242107e-05	0.000466944558970351	TLCD1
ENSG00000092621	1425.89769748639	1.88028882383758	0.321899854325842	2.53028095446645e-11	9.37131551058503e-10	PHGDH
ENSG00000125148	3868.36326063718	1.87797207272733	0.343933759663618	2.46639958756405e-10	7.18773661856607e-09	MT2A
ENSG00000163507	1249.40393589754	1.87702870927708	0.357108344409481	7.90470489415537e-10	2.03319743281776e-08	KIAA1524
ENSG00000076003	4897.46529260554	1.86878824105162	0.183265248008582	7.08717048388687e-27	3.90546046210554e-24	MCM6
ENSG00000135451	1019.67497430935	1.86771880432177	0.307394894280763	5.90093976087305e-12	2.56106418977271e-10	TROAP
ENSG00000196917	89.5644782942129	1.86684444041068	0.59880366838778	1.68290661993096e-05	0.000130505999502961	HCAR1
ENSG00000140284	699.995238188079	1.86498328211777	0.38627985681226	8.14440147685623e-09	1.56229895418387e-07	SLC27A2
ENSG00000146918	2978.17422916227	1.864923963058	0.347142634428237	4.15550565296593e-10	1.1432355567199e-08	NCAPG2
ENSG00000149926	37.0832460422547	1.86325398665505	0.62189873362593	2.63985307930621e-05	0.000193884201321419	FAM57B
ENSG00000105246	715.134835475682	1.86237299708976	0.438320435547174	1.44729686381082e-07	1.99367549405282e-06	EBI3
ENSG00000075673	6.84915493531224	1.86071917000352	1.63811734145216	0.00189967349279243	0.00779809536488268	ATP12A
ENSG00000143401	7661.40132865712	1.85526884230078	0.259416330982577	3.67560296116248e-15	3.05209314377807e-13	ANP32E
ENSG00000169129	519.208809105844	1.85504867268855	0.284308494174659	3.12597455317483e-13	1.75450145831742e-11	AFAP1L2
ENSG00000178531	16.1903534421448	1.85397020381979	1.60061332923829	0.00196870027712993	0.00803609753975484	CTXN1
ENSG00000092054	29.1863768663868	1.8512448939925	1.41051318339632	0.00202065148219197	0.00821864173644843	MYH7
ENSG00000257698	266.855261509758	1.85004843916782	0.416198700115595	5.74874654301924e-08	8.79974376134721e-07	RP11-620J15.3
ENSG00000155755	334.827311236599	1.84766538844966	0.298360902802055	2.85620399928261e-12	1.32163027295049e-10	TMEM237
ENSG00000149054	41.8396955675391	1.84500463926459	1.09569619903033	0.00126173830296722	0.00551688171181987	ZNF215
ENSG00000163584	892.922310877853	1.84479852683921	0.313809640955798	2.09407319975871e-11	7.9169898414994e-10	RPL22L1
ENSG00000175305	423.429354698133	1.83888411429412	0.424038937170987	9.87279327376148e-08	1.4159049344113e-06	CCNE2
ENSG00000184220	634.77007883463	1.8386314977155	0.47544127974362	8.46298969179683e-07	9.55303957450809e-06	CMSS1
ENSG00000176619	6166.0480805502	1.83731987827895	0.318260362977525	4.04972967730301e-11	1.42721577871619e-09	LMNB2
ENSG00000132341	10413.4624721396	1.83573882127794	0.240628970997494	9.96078724230679e-17	1.08465219162484e-14	RAN
ENSG00000100097	4629.47745449499	1.82899100920451	0.337938849524715	3.47474682492974e-10	9.82710280114266e-09	LGALS1
ENSG00000168209	3924.3483338102	1.82740895673826	0.493582301023925	1.74946166587956e-06	1.8045354732853e-05	DDIT4
ENSG00000131094	14.5030856443796	1.82443870792722	1.55380161553011	0.00214108255617483	0.00862894952101602	C1QL1
ENSG00000285901	416.613812400825	1.82178488319429	0.322449974030155	8.72584743142326e-11	2.85909073045823e-09	NA
ENSG00000213694	31.5710070637074	1.82072526974965	1.08958792968782	0.00135107996242902	0.00584567906656479	S1PR3
ENSG00000099901	3383.90137907252	1.82040327639823	0.277827762174996	2.72588875741611e-13	1.56373145279533e-11	RANBP1
ENSG00000092470	1237.52720874179	1.81914654891176	0.260588618076442	1.3473338451291e-14	1.01244900717656e-12	WDR76
ENSG00000101945	899.059682201911	1.81862938447256	0.243578213005782	3.61607950719097e-16	3.6330610960369e-14	SUV39H1
ENSG00000145649	3249.81620891192	1.81531428536997	0.63672331501452	4.74576570696376e-05	0.000324442666846376	GZMA
ENSG00000232748	32.3476364700149	1.81410962958537	0.697858911405271	0.000110801574820756	0.000677741889712559	RP11-196G11.6
ENSG00000171101	65.1446601826745	1.81093881183899	1.0855127069447	0.00138251835099529	0.00596467288561077	SIGLEC17P
ENSG00000134716	38.212018847788	1.81024862274423	0.944807247443999	0.000799446723020908	0.00372290362564282	CYP2J2
ENSG00000176208	924.39650379807	1.80960154944821	0.33170986959864	2.79913735923216e-10	8.04860529962072e-09	ATAD5
ENSG00000235162	2829.84601643799	1.80837828059671	0.268828644935296	8.34619596841798e-14	5.38211254204543e-12	C12orf75
ENSG00000237819	8.40075030164182	1.80586728725636	1.68059628996213	0.0020354763156481	0.00826969097409755	AC002454.1
ENSG00000100714	3735.48482208203	1.80452073327224	0.228922223623972	1.39026390437779e-17	1.67430126497418e-15	MTHFD1
ENSG00000265401	51.8216484569819	1.80442218456025	0.564126889431849	1.36681570327528e-05	0.000109544043913887	RP11-138I1.4
ENSG00000106268	965.239376873004	1.80384440074726	0.284180857526999	1.11215810536072e-12	5.48092009376278e-11	NUDT1
ENSG00000162594	134.1847560907	1.80240651656419	0.575226661120676	1.75227237043682e-05	0.000135193351957546	IL23R
ENSG00000013619	394.584871489313	1.79820928281204	0.449107608365376	4.94124763666862e-07	5.90773098440624e-06	MAMLD1
ENSG00000135446	2613.20761899075	1.79748740340994	0.273715271868711	2.57197579436999e-13	1.48953438919167e-11	CDK4
ENSG00000137812	1309.75975072793	1.79492795293762	0.386402250564323	2.33150694591884e-08	3.97734088288312e-07	KNL1
ENSG00000161800	2247.46829879314	1.79417036207223	0.346984384736961	1.44507418340513e-09	3.40397331932931e-08	RACGAP1
ENSG00000138772	89.8041323316518	1.79413923528667	0.954115422110628	0.000895426149601976	0.00408923267968658	ANXA3
ENSG00000143977	2041.45235886245	1.79038200026916	0.21781086279978	8.86101782631924e-19	1.26880007221744e-16	SNRPG
ENSG00000171314	14657.9884346888	1.79005884873264	0.272093261581192	2.40852453080857e-13	1.4038146984857e-11	PGAM1
ENSG00000169627	361.558483082075	1.78396556779052	0.345102289395435	1.48659266350227e-09	3.49272449428795e-08	BOLA2B
ENSG00000060558	1801.6268788958	1.78292616684388	0.366752696035819	7.83785369858896e-09	1.50986620242415e-07	GNA15
ENSG00000237372	382.853860980154	1.77941725382077	0.328022040098713	3.54968293771295e-10	9.976968195102e-09	UNQ6494
ENSG00000198794	91.7080823405993	1.77590346332545	0.901593312212287	0.000740990919434331	0.00349000773631529	SCAMP5
ENSG00000221829	1207.44645878726	1.76794222497326	0.400053988294194	7.54534580489587e-08	1.12695328322784e-06	FANCG
ENSG00000188610	456.154589177185	1.76514238261571	0.353412671574824	4.01592175721182e-09	8.34623281770251e-08	FAM72B
ENSG00000112578	618.143917079799	1.76472642027799	0.3648846475247	9.29122110697089e-09	1.75504131511429e-07	BYSL
ENSG00000113721	192.248766506653	1.76301687701672	0.595050262032606	3.50226622986494e-05	0.000248828309178479	PDGFRB
ENSG00000143479	232.598418342547	1.76191207651291	0.48902388900828	2.9834610042004e-06	2.87515836573314e-05	DYRK3
ENSG00000172339	100.82496319273	1.76144283141065	0.812806409491412	0.000448247182968412	0.00228074287137117	ALG14
ENSG00000111640	80147.5775423004	1.75536857254359	0.232612310758712	2.24022076635029e-16	2.28867497955506e-14	GAPDH
ENSG00000198901	1361.76953229682	1.75305392199611	0.315076029189102	1.67703234756534e-10	5.11165629140907e-09	PRC1
ENSG00000144381	9428.0877563521	1.75247695985705	0.326583909811268	5.28807133451616e-10	1.41834184687576e-08	HSPD1
ENSG00000197380	106.721632367712	1.75107876394389	0.488217807873309	3.26153022532557e-06	3.11834527589619e-05	DACT3
ENSG00000235641	28.5031446939331	1.75084636378574	0.975227698474729	0.00117787662552238	0.00519391038679063	LINC00484
ENSG00000183784	50.8772103817069	1.750276746992	0.731688298647489	0.000236972853542335	0.00131744155966596	C9orf66
ENSG00000133477	42.2558907395798	1.74484854785305	1.02921935457788	0.00147815091808467	0.0063099001045469	FAM83F
ENSG00000163535	961.943728616904	1.74236831961486	0.25180040975898	2.49256793175085e-14	1.7637100326416e-12	SGO2
ENSG00000051341	945.472569712562	1.74205738490774	0.46590421278276	1.75869060663567e-06	1.81199935873482e-05	POLQ
ENSG00000131470	260.73960484109	1.74193406089196	0.548615847263596	1.6764925226802e-05	0.000130150012793747	PSMC3IP
ENSG00000170899	42.950965732356	1.73515079962427	0.584985259749198	3.65108375549331e-05	0.000258245655751248	GSTA4
ENSG00000169684	87.033660242664	1.7329374168696	0.704187704394835	0.000197996664081494	0.00112928558843489	CHRNA5
ENSG00000112210	91.1125736632926	1.73263946823886	0.630963670295475	7.87176877712624e-05	0.000503865241858643	RAB23
ENSG00000120526	836.379232637463	1.72834269615236	0.28529030124243	8.71659627558919e-12	3.60252961980885e-10	NUDCD1
ENSG00000145284	62.3255381398108	1.72750402128068	0.889692701621766	0.000866127308736607	0.0039774053306503	SCD5
ENSG00000041353	91.3379210708489	1.72741802372017	1.14480058581326	0.00214545998408443	0.00864315237274597	RAB27B
ENSG00000138835	870.071394281453	1.72739408662623	0.184747236100578	4.22219382985457e-23	1.21873959993501e-20	RGS3
ENSG00000136824	3180.79062389043	1.72612344440873	0.292209817758345	2.26327608960169e-11	8.50365200194352e-10	SMC2
ENSG00000165259	28.1138237068009	1.72599105371942	0.838107733768971	0.000640546829392623	0.00308075749603408	HDX
ENSG00000131462	1102.57365680437	1.7232810252506	0.356617657872317	1.05081780542894e-08	1.96192215520793e-07	TUBG1
ENSG00000118655	591.666536761532	1.72317381854135	0.304991925679156	1.09151221517416e-10	3.50691689627953e-09	DCLRE1B
ENSG00000134809	627.928896332784	1.72290208342603	0.288343262299924	1.49480118386244e-11	5.79594019798261e-10	TIMM10
ENSG00000170779	1884.9379538234	1.72077546683611	0.305426779570154	1.20822798020289e-10	3.84289435390141e-09	CDCA4
ENSG00000182199	4746.20513659633	1.71823929916107	0.182678790991214	2.56064393659478e-23	8.31523392624572e-21	SHMT2
ENSG00000142731	1059.56681773487	1.71762053280093	0.397341355999114	1.34987237128997e-07	1.8738495474739e-06	PLK4
ENSG00000275713	36.0840791570696	1.7174820393408	0.617932883671493	7.24499658386395e-05	0.000468752003389345	HIST1H2BH
ENSG00000108960	942.981006647521	1.71649748340368	0.334632061603107	2.18497151993705e-09	4.85742140465223e-08	MMD
ENSG00000241506	118.472294664456	1.71467023422161	0.606385039388044	6.17855567142173e-05	0.000407930359711874	PSMC1P1
ENSG00000003096	19.623455312326	1.71236845994235	0.921418532619942	0.00109136970693513	0.00485958817840726	KLHL13
ENSG00000163918	1121.34104706682	1.7114845289963	0.30814656316397	1.99083060226454e-10	5.95448264838497e-09	RFC4
ENSG00000158050	2059.67058828329	1.70483391751346	0.276607670334598	4.78178251658551e-12	2.10548946886459e-10	DUSP2
ENSG00000171552	4419.23086932317	1.70395564132271	0.273964447053078	3.33318788509511e-12	1.50407001713287e-10	BCL2L1
ENSG00000242114	1095.7477923283	1.70311774353671	0.274779467012067	3.84196144848775e-12	1.71240365050857e-10	MTFP1
ENSG00000095203	48.9566211553909	1.69581153549672	0.862141502560642	0.000861419916361567	0.00395955018468017	EPB41L4B
ENSG00000102172	2308.01790546842	1.69101718274943	0.192462412599514	8.76998524013808e-21	1.86611066254458e-18	SMS
ENSG00000137168	874.818690425875	1.6905399303375	0.263978715965001	1.03645557197622e-12	5.12172406967054e-11	PPIL1
ENSG00000262633	34.7497085173153	1.69010000552179	1.27008837658343	0.00287775730975297	0.0110832710505256	RP11-156P1.2
ENSG00000161940	24.5074988288251	1.68861929284492	1.12076641309844	0.00232988451296132	0.00926299734766105	BCL6B
ENSG00000091972	695.92467961963	1.68834793134377	0.414206514334378	4.57818099164896e-07	5.51352459159843e-06	CD200
ENSG00000123358	734.179040453046	1.68812108285867	0.467964464657421	3.46169600512944e-06	3.28040343164559e-05	NR4A1
ENSG00000067113	508.498977543778	1.68545208758749	0.443170532845411	1.53336167635748e-06	1.60715746885076e-05	PLPP1
ENSG00000138028	21.5454400595112	1.68472125681151	1.1746713281395	0.00260820268993775	0.0101672381385891	CGREF1
ENSG00000167553	3848.19638387026	1.68402768192634	0.272013669761747	4.29163784366027e-12	1.89886701184822e-10	TUBA1C
ENSG00000286070	1502.5140140162	1.68235588785329	0.279947053878885	1.37196016668684e-11	5.35388318266098e-10	NA
ENSG00000149503	2329.33839184594	1.6813715801794	0.259953648643439	6.98156478662317e-13	3.59659364432698e-11	INCENP
ENSG00000170476	190.917365981933	1.68045817174622	0.422460585410518	7.26416567967157e-07	8.35011712293473e-06	MZB1
ENSG00000138411	61.6035261016031	1.67998013715064	0.838442902606531	0.000807856968409598	0.00375341823467771	HECW2
ENSG00000134107	13398.064899454	1.67902822934024	0.251080380390022	1.57715507073876e-13	9.46553299055589e-12	BHLHE40
ENSG00000128944	580.650915438646	1.67792073180225	0.280879707085636	1.74344135242201e-11	6.66060525079712e-10	KNSTRN
ENSG00000111328	940.556057599815	1.67716877698292	0.31261949636694	6.62276572706271e-10	1.7303121987001e-08	CDK2AP1
ENSG00000198944	7.56027320278836	1.67633866315686	1.61828584113622	0.00273720831378699	0.010606463495891	SOWAHA
ENSG00000138092	1085.00346703564	1.67482581525284	0.293067149180904	8.62540471431503e-11	2.83128131281261e-09	CENPO
ENSG00000143195	148.65213188055	1.67314504692722	0.565741121608657	4.30126049736857e-05	0.000298088499026858	ILDR2
ENSG00000136842	74.4087394702725	1.66979014441483	0.616190822190874	0.000101138235931874	0.000624727860197393	TMOD1
ENSG00000169248	24.3986456376617	1.66584737195333	1.46429966089177	0.00315475098019899	0.0119568875729301	CXCL11
ENSG00000105173	811.973381721151	1.66441146102194	0.270038107999987	5.4947547217247e-12	2.39621377972575e-10	CCNE1
ENSG00000241360	975.409191673953	1.66228105680196	0.316171678868902	1.27527451244966e-09	3.05834779187868e-08	PDXP
ENSG00000066923	785.757248789977	1.66043791454732	0.312415864039879	9.3073051018308e-10	2.3377533601767e-08	STAG3
ENSG00000168061	744.017996520405	1.6560225572475	0.316652368992164	1.52100445555136e-09	3.54608538771814e-08	SAC3D1
ENSG00000149929	1223.87913391167	1.65386681902521	0.278734195290323	2.44681872183408e-11	9.0992634880476e-10	HIRIP3
ENSG00000180611	408.303820790713	1.6522714044759	0.518289998091649	1.95998106373623e-05	0.000149255676901354	MB21D2
ENSG00000097046	798.273282329489	1.65143804362644	0.273621709580247	1.30480902120601e-11	5.1359203572795e-10	CDC7
ENSG00000000460	619.038900075936	1.64889148224234	0.326376402047051	4.12127785682714e-09	8.55541527698649e-08	C1orf112
ENSG00000213551	2492.21381952532	1.64685450610316	0.255065985159959	8.59845756569435e-13	4.3434153008931e-11	DNAJC9
ENSG00000147155	1587.02576107169	1.64543210568802	0.256736834918266	1.18804171778887e-12	5.76121030346417e-11	EBP
ENSG00000095794	1339.03597997712	1.64404457693004	0.391910124040119	3.03031222310555e-07	3.84015524579612e-06	CREM
ENSG00000196189	1604.50021103365	1.64074653259502	0.349620824363091	2.76448314034031e-08	4.61635683260684e-07	SEMA4A
ENSG00000126803	68.9025175958928	1.63827703529001	0.63710236777882	0.000169942094896382	0.00098869015019864	HSPA2
ENSG00000109084	508.742579373339	1.63787662437387	0.347721143578844	2.55672005552282e-08	4.29307056414427e-07	TMEM97
ENSG00000240972	6660.68304177255	1.63776294025483	0.234905857343408	2.49183581474495e-14	1.7637100326416e-12	MIF
ENSG00000173085	342.163660031537	1.63771923886643	0.336318131252576	1.12811896095198e-08	2.08061291124866e-07	COQ2
ENSG00000288591	10.2791521020384	1.63741253901314	1.67644806058455	0.00272125167960033	0.0105491285000068	NA
ENSG00000162073	1116.79820453192	1.63452815244597	0.280947442120527	5.36858241888315e-11	1.86644521728704e-09	PAQR4
ENSG00000134291	1427.21670898824	1.63323756596359	0.329151418151468	7.05330423553826e-09	1.37034548635965e-07	TMEM106C
ENSG00000198830	18776.8283636687	1.63226170460967	0.232179157768524	1.67708276013584e-14	1.22974798359154e-12	HMGN2
ENSG00000263563	47.1315921989862	1.63145666379396	0.530737110326417	3.14102063473675e-05	0.000226036645202563	UBBP4
ENSG00000186891	1801.4416509893	1.62564597813976	0.311167355392733	1.7518194643952e-09	4.01219609068348e-08	TNFRSF18
ENSG00000100320	48.0808634658498	1.62228704376945	0.839311821797346	0.0010838920319827	0.004830144687435	RBFOX2
ENSG00000125995	679.502196240855	1.61819299247167	0.250036198008295	8.75869341560326e-13	4.41210082445278e-11	ROMO1
ENSG00000176974	1090.95415948639	1.6180345588319	0.319948813590023	4.49012308473523e-09	9.2367520696731e-08	SHMT1
ENSG00000076604	2942.25264847382	1.61676648538023	0.279781413134334	7.32106804313366e-11	2.45181624980452e-09	TRAF4
ENSG00000204899	1256.65110876683	1.61670850325262	0.315452904449971	3.12640477304908e-09	6.68080737930641e-08	MZT1
ENSG00000116133	2318.02882517455	1.61532716214266	0.302376971220403	9.44463035882212e-10	2.36571078615951e-08	DHCR24
ENSG00000197275	275.65811174975	1.61211601236186	0.401059992577205	7.41990450405619e-07	8.49691205329105e-06	RAD54B
ENSG00000110104	960.654998804836	1.61015836686233	0.309306270872336	2.06225679987924e-09	4.61280933650725e-08	CCDC86
ENSG00000237989	59.567313419819	1.60758959571972	0.760077601648032	0.000696435030543502	0.00330497678247223	TCONS_00029157
ENSG00000261115	139.258837326114	1.60663728826972	0.576155086133028	9.03815820163863e-05	0.000567974171140779	TMEM178B
ENSG00000100285	220.501738810147	1.60445738938464	0.436977796771782	3.36648655391684e-06	3.21025474478121e-05	NEFH
ENSG00000179388	665.431188495149	1.60293527348888	0.561080729490859	7.24587232074484e-05	0.000468752003389345	EGR3
ENSG00000172986	48.9036983105996	1.6024125264673	0.722135307450847	0.000528863771344136	0.00262626643415978	GXYLT2
ENSG00000066279	2484.9383387269	1.59921314081112	0.244527668133883	6.02759244215325e-13	3.19567838368971e-11	ASPM
ENSG00000163218	30.9000647786074	1.59863460836269	0.703191395276217	0.000457076632875243	0.00231917928817977	PGLYRP4
ENSG00000125657	113.319592471581	1.59535237113564	0.52698718029745	4.08936167627575e-05	0.000284814408590864	TNFSF9
ENSG00000245614	19.6978152537675	1.59440760390335	0.834854967327476	0.00121570929389727	0.00534259872148909	DDX11-AS1
ENSG00000027644	22.3874816412985	1.59316631385108	0.736946048007933	0.000632658613491557	0.00304684769235804	INSRR
ENSG00000173638	713.180177648179	1.59193197953295	0.3412735148754	3.80598233148481e-08	6.13579687039462e-07	SLC19A1
ENSG00000053372	1534.97419709933	1.59148564804076	0.310416163086008	3.42098615819102e-09	7.2170108221234e-08	MRTO4
ENSG00000243199	52.2196697520204	1.59114512083501	0.649834353057875	0.000277618951054307	0.00150836588733868	RP11-408P14.1
ENSG00000248871	37.384590356533	1.58841059295945	1.35365491634443	0.00391764795420955	0.0143518187041299	TNFSF12-TNFSF13
ENSG00000138621	489.127461987398	1.58769981356112	0.298301717499196	1.1813460561082e-09	2.86055632893844e-08	PPCDC
ENSG00000288728	17.8191375544038	1.58607792455922	1.27124328198648	0.00388377881393407	0.0142593413550154	NA
ENSG00000174442	1059.54613310401	1.58482386831275	0.286404855777659	3.5865507571639e-10	1.0049526274118e-08	ZWILCH
ENSG00000185745	1074.96118067688	1.58473620031782	1.22635390009691	0.0037914673736866	0.0139881928925437	IFIT1
ENSG00000014138	1346.38051095141	1.58358471114138	0.277397721079441	1.28559690656861e-10	4.0447369802682e-09	POLA2
ENSG00000160050	625.350634040817	1.57807813854914	0.278415927478905	1.67811867251648e-10	5.11165629140907e-09	CCDC28B
ENSG00000171659	31.9602539301545	1.57770610763299	0.969611277720056	0.00236226723582547	0.00936308406353228	GPR34
ENSG00000123080	1354.34211286679	1.57531548322183	0.220480984185257	9.51757459485952e-15	7.34531864828534e-13	CDKN2C
ENSG00000121957	732.438643441469	1.57328500023131	0.326455788545423	1.87195493990074e-08	3.27952799442148e-07	GPSM2
ENSG00000108798	1994.89031820444	1.57240154693871	0.311276178153357	5.56340884535179e-09	1.11054434525491e-07	ABI3
ENSG00000106305	554.008506918224	1.57046792612888	0.23532589435403	2.78082202192406e-13	1.59022793926695e-11	AIMP2
ENSG00000203724	12.7352606353221	1.5703023599176	1.20453091374321	0.00388901420460462	0.0142699199577754	C1orf53
ENSG00000140451	518.084311660197	1.57016053290914	0.239966879500474	6.774044502187e-13	3.51959997920773e-11	PIF1
ENSG00000235823	107.868324026328	1.57014217784407	0.517110553436878	4.25437659280977e-05	0.000295064219451738	OLMALINC
ENSG00000148498	41.635934333913	1.56983520345863	0.769168656633001	0.000920557250291444	0.00418337329183113	PARD3
ENSG00000224578	125.499095886694	1.56980346424942	0.358977175443788	1.71286072726941e-07	2.31931290583725e-06	HNRNPA1P48
ENSG00000247081	13.0818033102063	1.56650107051459	1.18587547873823	0.00386440349489354	0.0142082849888069	BAALC-AS1
ENSG00000167083	234.409596818801	1.56641112346084	0.32437802871413	1.832467161604e-08	3.22588725399503e-07	GNGT2
ENSG00000125885	1366.40892310094	1.56535153009303	0.321518528132143	1.5001583982937e-08	2.70102776960108e-07	MCM8
ENSG00000101311	8.04628950848607	1.56509173791444	1.59572295092538	0.00342427019160285	0.0128101940823489	FERMT1
ENSG00000147889	546.444276387226	1.56097543804003	0.494759593199345	2.85739320831585e-05	0.000208263308590075	CDKN2A
ENSG00000128951	4710.85357122486	1.55879074303479	0.198299934495155	4.25064092072506e-17	4.89227247742944e-15	DUT
ENSG00000120256	108.074040360953	1.5545339937359	0.550529963516888	9.24540906659226e-05	0.000577957249487728	LRP11
ENSG00000120437	1612.60389870862	1.55372015108341	0.198712191913961	6.10744781609341e-17	6.89838127550675e-15	ACAT2
ENSG00000105810	6796.68024120728	1.55248416965281	0.293981635355007	1.73849511456703e-09	3.98670033523348e-08	CDK6
ENSG00000109321	9.04323603016781	1.55104180595406	1.61814689322442	0.00339717203970179	0.0127200314746966	AREG
ENSG00000112118	5457.55413329682	1.55077271322382	0.201431004218785	1.60852479141211e-16	1.69081059721556e-14	MCM3
ENSG00000206195	8.68492106381338	1.54966142470767	1.35037956588852	0.00432487115803278	0.0155769027547685	DUXAP8
ENSG00000228672	594.755554855113	1.5493480461138	0.395109910340175	1.42168144113045e-06	1.50923975522226e-05	PROB1
ENSG00000106153	6648.49504780498	1.54927319235543	0.167893387995238	3.10491165813241e-22	8.1830171743678e-20	CHCHD2
ENSG00000103876	934.219311628238	1.54764363932253	0.311584437170392	9.68903447529553e-09	1.81831880220071e-07	FAH
ENSG00000115758	2457.06254017192	1.54664134563812	0.310603521261029	9.11428053763489e-09	1.72469502161176e-07	ODC1
ENSG00000135919	168.968287745044	1.53996164753084	0.577959043964985	0.000161928934629085	0.000948061067685097	SERPINE2
ENSG00000196449	910.933226474119	1.53845106910041	0.385982869455797	1.12060862973998e-06	1.21733978087345e-05	YRDC
ENSG00000172336	642.749011923982	1.53709032901912	0.289042227533441	1.51892179091026e-09	3.54577570830591e-08	POP7
ENSG00000132661	657.561497333882	1.53601129908606	0.223743379356872	8.74878357970618e-14	5.60199399285059e-12	NXT1
ENSG00000164484	347.706077127384	1.53585860402861	0.455845987653653	1.3969065469213e-05	0.000111513369428287	TMEM200A
ENSG00000124207	2800.66617082531	1.53447371090382	0.290776685195492	1.92822924872253e-09	4.35588184944339e-08	CSE1L
ENSG00000120539	919.875568909701	1.52714711732517	0.378595460094893	9.49797267223895e-07	1.05704181789881e-05	MASTL
ENSG00000259802	23.6976210419884	1.52646777485892	0.898527199052197	0.00227970058047835	0.00910328393851534	CTD-2256P15.2
ENSG00000146143	564.645830922375	1.52607670269911	0.281457391665924	8.90688311239636e-10	2.24960651942955e-08	PRIM2
ENSG00000175746	7.32277377501269	1.52520666193244	1.56076690921827	0.00384702871866395	0.0141615824390494	C15orf54
ENSG00000116750	1448.01636953733	1.52416840801473	0.225553183472992	1.97984389303615e-13	1.17658369917851e-11	UCHL5
ENSG00000158169	360.604437308012	1.5239218812246	0.477654619162912	2.82710807907511e-05	0.000206138574250124	FANCC
ENSG00000287789	52.4988064181906	1.52359279842674	0.831087170838645	0.00170321657586842	0.00711389745855937	NA
ENSG00000198759	46.9998893704033	1.52198961387232	1.05949501769879	0.00371740854359337	0.0137596324781692	EGFL6
ENSG00000289157	9.10510314563572	1.52041961820517	1.6089849264413	0.00361857460516062	0.0134569975731655	NA
ENSG00000116663	584.523172999151	1.51877093869553	0.410841905277168	4.08545400076727e-06	3.79050923489555e-05	FBXO6
ENSG00000111196	685.769708926728	1.51801085821571	0.386824286469279	1.58242570762421e-06	1.65090816034371e-05	MAGOHB
ENSG00000100167	112.927733629671	1.51521625109406	0.437450512828943	1.0447687235941e-05	8.63596329025398e-05	SEPT3
ENSG00000089692	1513.76379131683	1.51309499781234	0.292087054143228	3.63052555944871e-09	7.61489126857841e-08	LAG3
ENSG00000110777	723.315371683421	1.5130851815489	0.466183573843801	2.39586379196067e-05	0.000177541903246963	POU2AF1
ENSG00000241472	10.7775451792646	1.51264190230179	1.60553204691208	0.00368343923869265	0.013658919770723	PTPRG-AS1
ENSG00000152455	571.710275053185	1.51201790562652	0.31568956560078	2.84222714914069e-08	4.70727693143201e-07	SUV39H2
ENSG00000184992	1468.98461284555	1.51014262173723	0.299580508740386	7.78559171107115e-09	1.50138902720921e-07	BRI3BP
ENSG00000116221	2598.11758889754	1.5096178842247	0.228382893999737	5.9012291482198e-13	3.16560035576334e-11	MRPL37
ENSG00000143507	910.312710745939	1.50882689910658	0.239680828490776	4.80528063282416e-12	2.11072532144704e-10	DUSP10
ENSG00000198056	867.087458193096	1.50880971529319	0.284911091073193	1.96664896693259e-09	4.43716023122446e-08	PRIM1
ENSG00000139343	1369.03678026491	1.50808729456772	0.226613820598398	4.38276328389013e-13	2.42989482675433e-11	SNRPF
ENSG00000101444	2167.24416652108	1.50614312955414	0.301988418500084	1.05196695680451e-08	1.96205324199898e-07	AHCY
ENSG00000255639	150.713360695196	1.505535983583	0.397748219272711	2.98753875463594e-06	2.87756314899653e-05	RP11-234B24.6
ENSG00000232671	18.1428491369326	1.50443067827412	0.864989328814649	0.00219695495050225	0.00882129074296389	RP11-126K1.2
ENSG00000156509	192.603123477647	1.50367524118232	0.322590621584373	5.61465399427093e-08	8.63811191927385e-07	FBXO43
ENSG00000257167	416.401446771149	1.50326030490295	0.241582963150015	7.91239358659166e-12	3.30015773789379e-10	TMPO-AS1
ENSG00000135077	2116.64029119702	1.50030245119125	0.249705578709688	3.11304180840632e-11	1.1254605424626e-09	HAVCR2
ENSG00000108561	3508.82696255395	1.49888435855232	0.244741790834744	1.51467870130428e-11	5.86051748579115e-10	C1QBP
ENSG00000149136	6293.27907817774	1.49848724745237	0.219356749491019	1.36256803230606e-13	8.37104718496137e-12	SSRP1
ENSG00000111186	131.138536850481	1.49804115963184	0.630235099532167	0.0004355652052231	0.00222868690404673	WNT5B
ENSG00000180198	1677.06073411538	1.49740913518487	0.279771982456832	1.51872723730463e-09	3.54577570830591e-08	RCC1
ENSG00000258232	355.513721729471	1.49675938254932	0.341429561441833	2.20350171132626e-07	2.89737372526883e-06	RP11-161H23.5
ENSG00000107954	55.2075654562644	1.49600234249875	0.672371831130913	0.000672043901143128	0.00320848473150113	NEURL1
ENSG00000159199	1059.12309450314	1.49457092040381	0.240874634230528	9.29153681265493e-12	3.80555398509302e-10	ATP5G1
ENSG00000138182	1539.41121338454	1.49431682722852	0.279267059764842	1.55445376249557e-09	3.6148007251895e-08	KIF20B
ENSG00000165501	659.328853901655	1.49369598073753	0.31512219726388	3.97034376552362e-08	6.3725243932963e-07	LRR1
ENSG00000159147	832.840442443918	1.49085809670936	0.259843079805392	1.69910516504826e-10	5.16692766327803e-09	DONSON
ENSG00000132507	14690.071076898	1.48916110690015	0.220798383525234	2.62892845940237e-13	1.51768457251531e-11	EIF5A
ENSG00000128708	1492.11323280692	1.48838853727716	0.239845118254407	9.5553879379804e-12	3.9048253854421e-10	HAT1
ENSG00000129195	169.45684975779	1.48674119896826	0.357519289390614	6.45890723269224e-07	7.50033384588176e-06	FAM64A
ENSG00000148225	37.9255371541272	1.48654320456974	0.650797455902583	0.000584901581865542	0.00284853649336499	WDR31
ENSG00000117228	6539.1606020455	1.48595159897691	0.187006372466807	3.24991349421559e-17	3.81288238014907e-15	GBP1
ENSG00000100867	22.1603919460987	1.48580299500012	1.22852208096476	0.00509228806857712	0.0178688126014465	DHRS2
ENSG00000184557	736.904466091806	1.48465234645715	0.544184300473179	0.000155503825084522	0.000914269983563543	SOCS3
ENSG00000182628	1299.63821774599	1.48389618799068	0.235058257581467	4.90213236288743e-12	2.14807896431585e-10	SKA2
ENSG00000076248	1480.77982532262	1.4836334906238	0.198982730977283	1.54201904025479e-15	1.36788371936748e-13	UNG
ENSG00000137404	617.311573553703	1.48315121800125	0.24483150448582	2.50469729409517e-11	9.29549393737156e-10	NRM
ENSG00000131351	528.851478829645	1.4805562257313	0.327121898247767	1.20707507984743e-07	1.6963416017794e-06	HAUS8
ENSG00000116649	2724.69964328821	1.47966833751061	0.25714157388656	1.63075384256347e-10	5.0008867836453e-09	SRM
ENSG00000154582	1366.7270871117	1.47889706076311	0.25187448230527	8.08281926380805e-11	2.67743647789192e-09	TCEB1
ENSG00000164211	2221.69309451571	1.47621073126993	0.273174666882126	1.26554816075044e-09	3.04417900836597e-08	STARD4
ENSG00000134326	2355.25055606924	1.47421812247181	0.918491974944193	0.00310123893424038	0.0118082139906117	CMPK2
ENSG00000115604	862.681847406241	1.47317256365655	0.406781049204431	6.59745751642816e-06	5.79868366052422e-05	IL18R1
ENSG00000002587	88.7882795543607	1.47308678414934	1.10917562663065	0.00479760411827915	0.0169934614123308	HS3ST1
ENSG00000111845	573.904833371061	1.47240402311772	0.281178333691135	3.26596140854323e-09	6.9220872044707e-08	PAK1IP1
ENSG00000175334	2315.66860288293	1.47207045751859	0.194155165779021	6.29004125035211e-16	6.11681284158573e-14	BANF1
ENSG00000156510	40.3890284326553	1.47194130840968	1.16374951070542	0.00510558187820831	0.017892658788826	HKDC1
ENSG00000176894	347.784313652859	1.47191428855064	0.284691169434863	4.69579270861997e-09	9.59471802317462e-08	PXMP2
ENSG00000214110	11.5039045968297	1.47037870742544	1.24215726049484	0.00534742944506573	0.0186031580863322	LDHAP4
ENSG00000111490	49.5175019281088	1.46868747728196	1.04393458885179	0.00439114445791544	0.0157812177800775	TBC1D30
ENSG00000221947	13.0477394436605	1.46843782895266	1.14355737371953	0.00506892874000458	0.0177985072672298	XKR9
ENSG00000110200	631.080408589296	1.46619608931908	0.212294515585897	9.65368799844958e-14	6.09556653652103e-12	ANAPC15
ENSG00000163950	2958.66540367909	1.46150377461599	0.200401303828117	6.0049389578108e-15	4.85332510879064e-13	SLBP
ENSG00000187741	1335.56765290842	1.45961644380423	0.347915704204872	6.17308420785923e-07	7.22843118608629e-06	FANCA
ENSG00000114405	112.585046455882	1.45917963581936	0.464258085638196	4.19589290447769e-05	0.000291452683223556	C3orf14
ENSG00000234129	13.2374642012099	1.45758618910572	0.938116461082727	0.00354868098143796	0.0132320614409369	RP11-120D5.1
ENSG00000285043	2386.1124609517	1.45680941448206	0.299117274486389	2.4515711927722e-08	4.14329202049836e-07	NA
ENSG00000128245	3154.14508022508	1.45567476125216	0.221370342343282	1.00740098557366e-12	4.99171305794469e-11	YWHAH
ENSG00000106462	4183.08026717741	1.45507876390684	0.303045537845139	3.50805775395844e-08	5.69081447419575e-07	EZH2
ENSG00000183814	303.382281936232	1.45199319822656	0.325171725114221	1.84261593733548e-07	2.47291297567865e-06	LIN9
ENSG00000126453	893.225362571484	1.45129545132058	0.293100899288312	1.65918786336011e-08	2.95228290559723e-07	BCL2L12
ENSG00000096384	26948.9954728432	1.45038864140188	0.290401801427013	1.33314989739099e-08	2.42919147134821e-07	HSP90AB1
ENSG00000186665	244.55873703452	1.44968682764498	0.539866235136381	0.000198999277685441	0.00113335479633879	C17orf58
ENSG00000104626	1030.78459120558	1.44962262436416	0.296086676942046	2.22899569369337e-08	3.81678782389961e-07	ERI1
ENSG00000164684	147.782544149788	1.44706674339076	0.551502512953034	0.00024267162780445	0.00134255660225857	ZNF704
ENSG00000184979	2127.3732764919	1.4462383300825	0.963761810188173	0.00400107901579386	0.0146103658438175	USP18
ENSG00000100302	28.7980841343705	1.44605220586222	0.982538193999273	0.00419871606410858	0.0151796524106987	RASD2
ENSG00000251517	10.491410814332	1.44511866087978	1.608451301471	0.00406353751761155	0.0147909186865024	RP11-109E24.1
ENSG00000125864	9.92490177230144	1.44501509556384	1.3753505030849	0.00551108971873234	0.0190622037537026	BFSP1
ENSG00000230537	25.1014579346048	1.44400509452504	0.939099700387243	0.00377171749265501	0.0139238088923937	RP11-305L7.1
ENSG00000137135	353.152525295204	1.44150366368456	0.286702547767109	1.17067070720422e-08	2.15472133709603e-07	ARHGEF39
ENSG00000084628	13.5220241647009	1.44076934788667	1.65249039387694	0.00376158025315973	0.0138920261786575	NKAIN1
ENSG00000146733	246.977598597284	1.44043162842207	0.480491458629156	7.42345923215526e-05	0.00047887763794517	PSPH
ENSG00000167085	2712.16050704348	1.44041408103756	0.270885621733317	2.47166243500838e-09	5.40880642366155e-08	PHB
ENSG00000189159	2661.18326531067	1.44018500330608	0.285877215866373	1.11883039537902e-08	2.06767588820807e-07	HN1
ENSG00000160183	170.514093150006	1.43996050449378	0.304007722125322	5.23516968401284e-08	8.13688553023705e-07	TMPRSS3
ENSG00000132780	4236.43566799198	1.43981200823295	0.235662290412752	2.30010034394515e-11	8.62419067106031e-10	NASP
ENSG00000124145	1381.73928008472	1.43662813756209	0.380877935327503	4.18972666553786e-06	3.87933703731191e-05	SDC4
ENSG00000172009	1744.75792552481	1.43541723572824	0.240422167710847	5.60613799923093e-11	1.93816767140712e-09	THOP1
ENSG00000183856	587.42012387932	1.43479042370712	0.400627541636077	9.03590487502981e-06	7.61732813481495e-05	IQGAP3
ENSG00000114491	1220.77450725785	1.43323752727139	0.28663044915226	1.41134489869799e-08	2.55885413587468e-07	UMPS
ENSG00000184831	181.315443950956	1.43267300595264	0.386790310133531	5.60904341850744e-06	5.0172382963875e-05	APOO
ENSG00000106588	3569.36509812601	1.43240529720432	0.201906689912104	3.0691956616899e-14	2.13987921719835e-12	PSMA2
ENSG00000161980	809.763625052813	1.43139413116238	0.29399915101816	2.80956022543553e-08	4.67018763249955e-07	POLR3K
ENSG00000119705	430.881069393241	1.43111591456986	0.287259422041581	1.56998977758164e-08	2.81283390200218e-07	SLIRP
ENSG00000230638	7.22899629397388	1.43057201570849	1.52912562916558	0.00474944980454776	0.0168577716736882	RP11-486B10.4
ENSG00000104341	593.855905372749	1.4298311185914	0.300212358949227	4.83427488317394e-08	7.57203176145721e-07	LAPTM4B
ENSG00000204262	33.4996723273057	1.42839311120464	0.801165512424153	0.00239371520518627	0.00946503827056149	COL5A2
ENSG00000126457	4828.36077847188	1.42739615235673	0.222032048843669	3.16082008525397e-12	1.44201645422046e-10	PRMT1
ENSG00000214530	633.302929764292	1.42730037118622	0.254480815479285	5.0952452128861e-10	1.3706661863363e-08	STARD10
ENSG00000197771	3476.35110443135	1.42701441478067	0.222701443610589	3.63841274224763e-12	1.63369223994501e-10	MCMBP
ENSG00000144648	19.4956971092407	1.42694145529789	1.55497820413029	0.00458415101779899	0.0163681103983261	ACKR2
ENSG00000189058	73.6695855013233	1.42619363413765	0.703668362371975	0.00135818959312803	0.00587364512509708	APOD
ENSG00000115541	1872.56413141837	1.42594900840153	0.301301054689738	5.7268772430427e-08	8.78693876670024e-07	HSPE1
ENSG00000128059	902.577490760911	1.42573494334358	0.256554983160846	6.91735448528665e-10	1.79960073411928e-08	PPAT
ENSG00000138495	833.463518263279	1.42557390444416	0.250492154238304	3.17865133816516e-10	9.03183977883335e-09	COX17
ENSG00000164105	418.47419224057	1.42331557522038	0.264839318917192	1.97521836384364e-09	4.45097223624492e-08	SAP30
ENSG00000162607	3382.02660014405	1.42176149042652	0.225056345353306	6.76679415446134e-12	2.87509700231027e-10	USP1
ENSG00000120738	750.831285476231	1.41921605515515	0.306603258426986	9.86601518136872e-08	1.4159049344113e-06	EGR1
ENSG00000064763	279.008740855194	1.41886567699316	0.367964095818719	3.20511701387711e-06	3.0676343630187e-05	FAR2
ENSG00000143257	8.73664026694569	1.41747892938158	1.36351768483153	0.00592730129474262	0.0202875915763024	NR1I3
ENSG00000164076	8.32477232145988	1.41620220809616	1.54023652365479	0.00478021325823179	0.0169450639572992	CAMKV
ENSG00000125740	58.4540385073222	1.41362073214063	0.52884242500067	0.000232948233132997	0.00129784424617756	FOSB
ENSG00000130204	2639.70338073991	1.41336323000393	0.243174466466588	1.65860916750998e-10	5.06921138002841e-09	TOMM40
ENSG00000005022	7580.58182123904	1.41216507074224	0.161148106574696	5.01599410422778e-20	9.21372250357396e-18	SLC25A5
ENSG00000166483	1134.16382328763	1.41195636228575	0.187703778371407	1.43344389736587e-15	1.27780280752933e-13	WEE1
ENSG00000137693	9.79270970531742	1.41062341104261	1.27243640821375	0.00631138363317053	0.0213649499942677	YAP1
ENSG00000111669	14508.3131257894	1.41035261269556	0.236281882994349	6.51616138500543e-11	2.21488588385652e-09	TPI1
ENSG00000173457	2329.55552054014	1.40868780626239	0.283163400878555	1.83085872147136e-08	3.22588725399503e-07	PPP1R14B
ENSG00000152969	1089.07157536781	1.40780430421366	0.423674101414893	2.6806699825609e-05	0.000196326957844824	JAKMIP1
ENSG00000185480	397.440186673677	1.40709018587775	0.325903442396703	4.54318881915221e-07	5.4763716299261e-06	PARPBP
ENSG00000178966	917.995240072031	1.40414546296425	0.249699712089485	5.31797062244005e-10	1.4242606151557e-08	RMI1
ENSG00000135624	6292.52403323106	1.40355048143021	0.209479079423889	5.86404262887573e-13	3.15495902976643e-11	CCT7
ENSG00000176244	94.0148201267356	1.40335382115229	0.630784886153295	0.00087068255849009	0.00399529707952114	ACBD7
ENSG00000117155	373.790220737082	1.4028012140299	0.320141152998431	3.45308203348069e-07	4.30018052946215e-06	SSX2IP
ENSG00000169230	4230.93514089658	1.40279739810199	0.226687314965578	1.72904698213771e-11	6.6195198674051e-10	PRELID1
ENSG00000109685	7440.37023800551	1.40146886779132	0.255264357392263	1.15864127544928e-09	2.81306963872433e-08	WHSC1
ENSG00000156675	4591.54697478108	1.40129420365659	0.316827652442193	2.87530917367488e-07	3.66929805777387e-06	RAB11FIP1
ENSG00000138821	2279.49077061593	1.4009995185626	0.183892872550378	7.30119152809708e-16	6.98800883886555e-14	SLC39A8
ENSG00000106628	2459.0213646067	1.39993506355197	0.252444837865545	8.5274314038213e-10	2.1718675081021e-08	POLD2
ENSG00000137133	672.080301021772	1.39686428064101	0.202538439473509	1.55762345527482e-13	9.41042609108723e-12	HINT2
ENSG00000132475	15484.2750813273	1.39019966195552	0.220606896010158	8.99393537420381e-12	3.69198001760488e-10	H3F3B
ENSG00000187608	4457.79749700351	1.38866828313759	0.787095520254662	0.00275809658144518	0.0106760294452066	ISG15
ENSG00000167173	2177.56284624267	1.38780215265638	0.279023021896042	2.05508478482089e-08	3.55244456387527e-07	C15orf39
ENSG00000027869	3220.19377681848	1.3850680626662	0.165059839287642	1.50858543604692e-18	2.07830501170555e-16	SH2D2A
ENSG00000139579	1523.17906302264	1.38247337262805	0.193521139570035	2.89743321547004e-14	2.04224120245437e-12	NABP2
ENSG00000111231	553.773975084518	1.38216912391954	0.304005700395188	1.76793217763319e-07	2.38299593275892e-06	GPN3
ENSG00000079385	365.76556748616	1.38212986319442	0.447209642970124	6.75015135930152e-05	0.000439654378470266	CEACAM1
ENSG00000115233	1888.62423295176	1.38124010829156	0.229781794028898	5.93678503355953e-11	2.03315321723691e-09	PSMD14
ENSG00000186827	2416.52439991654	1.38102161313817	0.328498792792283	8.59600740350617e-07	9.66718581526034e-06	TNFRSF4
ENSG00000289359	10.6091399348863	1.38055746262927	1.18955531544073	0.00686613094802958	0.0229480961753203	NA
ENSG00000268804	7.70379196143258	1.38034947748232	1.52364632377747	0.00521303346197233	0.0182026225187456	RP11-542M13.3
ENSG00000183520	936.441128908222	1.38014327933049	0.206660954011165	7.82682949038312e-13	3.98685978382681e-11	UTP11
ENSG00000104635	1032.8321989572	1.37996686910134	0.329397337470128	9.22076205221317e-07	1.02997271449322e-05	SLC39A14
ENSG00000170522	290.11298035987	1.37913292134996	0.634892247776499	0.00107432527877929	0.0047958363659099	ELOVL6
ENSG00000185271	57.8618918969799	1.37865614091035	0.650593872224218	0.0012324744994107	0.0054071287748573	KLHL33
ENSG00000175093	30.9150921748559	1.37815869960655	0.982815739400473	0.00551070550576479	0.0190622037537026	SPSB4
ENSG00000042832	24.9988637382921	1.37764256347924	0.720958487777168	0.00204791626845139	0.00830353563919475	TG
ENSG00000111536	168.632204380299	1.37728106230185	0.850667752490564	0.00381830153493939	0.0140672231387506	IL26
ENSG00000183207	2066.08709832958	1.37647316756359	0.21883494890104	1.05076450709941e-11	4.2375720731776e-10	RUVBL2
ENSG00000125454	667.92383430389	1.37539075924436	0.254043274073451	2.05642816215522e-09	4.60543671536855e-08	SLC25A19
ENSG00000099958	133.404230656017	1.37455001378308	0.391535075346715	1.53439192820639e-05	0.000120791849413131	DERL3
ENSG00000017427	16.4941807033064	1.37441004457923	1.28284026512005	0.00691997353197183	0.023094094086788	IGF1
ENSG00000079156	11.5878028882443	1.37399212414216	1.17365322810716	0.00697065442055033	0.0232376444798731	OSBPL6
ENSG00000117395	1484.81181513045	1.37340788753091	0.265985926996839	8.185273117381e-09	1.56683359620604e-07	EBNA1BP2
ENSG00000228716	3276.41584090709	1.37321679427617	0.178921985300502	5.58854998102828e-16	5.49339358945942e-14	DHFR
ENSG00000230615	8.8308655540208	1.36967049854319	1.54356743989052	0.00511745853613054	0.0179239182356575	RP5-1198O20.4
ENSG00000137692	1177.69342890025	1.36599460989989	0.262001415915616	6.50724130246752e-09	1.27790694476643e-07	DCUN1D5
ENSG00000166780	234.784574017035	1.36537920127865	0.437786275134465	6.55458838133084e-05	0.000428297483702843	C16orf45
ENSG00000167799	135.658702648266	1.36515570545	0.455479884719744	9.88411297814324e-05	0.000613037498320378	NUDT8
ENSG00000117724	3384.86868158118	1.36382774406848	0.275940242995545	2.74405689409914e-08	4.59067843782822e-07	CENPF
ENSG00000037241	520.277179452499	1.3632227714796	0.263249681508618	7.98511835288703e-09	1.53660716663757e-07	RPL26L1
ENSG00000119969	1466.32332829923	1.36205936653068	0.267568649346572	1.28249373076539e-08	2.35159378019716e-07	HELLS
ENSG00000196141	1018.36018594281	1.36189780204101	0.672130001497707	0.00162940359965636	0.00685419950491579	SPATS2L
ENSG00000165949	273.135620848912	1.36139150214929	1.08168231558285	0.00681969636941785	0.0228222632458343	IFI27
ENSG00000185262	5727.74293248179	1.36089296614614	0.282776608856682	5.38338886396661e-08	8.34585903591072e-07	UBALD2
ENSG00000100902	3995.55640685793	1.35963200813018	0.23281748674739	1.90439425090604e-10	5.72419990954155e-09	PSMA6
ENSG00000164649	1182.74821256863	1.35755602279554	0.150142335057359	5.75716059826224e-21	1.26137307806505e-18	CDCA7L
ENSG00000183527	692.761969380568	1.35713050007642	0.323390807397249	9.99296728862383e-07	1.10201400936097e-05	PSMG1
ENSG00000170855	800.146353917348	1.35552449908785	0.305196773531162	3.32008489169245e-07	4.16384439692601e-06	TRIAP1
ENSG00000243678	6040.52505003988	1.35505576808622	0.170358250113234	6.81714569139257e-17	7.65245644431938e-15	NME2
ENSG00000138646	1846.53437475787	1.35497252376351	0.692128062613379	0.0019574374194831	0.00800449729554761	HERC5
ENSG00000065978	19709.332542646	1.35459753605001	0.193367917703985	9.3032319009413e-14	5.91535916498663e-12	YBX1
ENSG00000135638	37.5563542168482	1.35404060840625	1.1076858847591	0.00715901505025555	0.0237566950162221	EMX1
ENSG00000197299	1360.80217185398	1.35318708480209	0.31416214108441	6.21450765814365e-07	7.26290628299115e-06	BLM
ENSG00000213585	5781.723128232	1.35198137730221	0.219630950602788	2.85230582833456e-11	1.03946255487503e-09	VDAC1
ENSG00000150687	103.144240465667	1.35190829122071	0.905696862470834	0.00511436588962272	0.0179165370261586	PRSS23
ENSG00000164674	1011.00023442623	1.35190795508667	0.421118569795637	5.05057405963556e-05	0.000342065881841611	SYTL3
ENSG00000132423	190.657111938403	1.35160928016811	0.348082961578762	3.91165679031777e-06	3.64226721617658e-05	COQ3
ENSG00000175792	1585.55620319015	1.35126046818135	0.231897207035736	2.15837309867109e-10	6.38211622753394e-09	RUVBL1
ENSG00000133265	1193.77672397278	1.35065447636356	0.20689298878467	2.56417321248249e-12	1.19870153904869e-10	HSPBP1
ENSG00000175768	1220.19803288433	1.34996044432607	0.248828210127058	2.22369934346216e-09	4.93146006839748e-08	TOMM5
ENSG00000164687	2177.59809725352	1.34975262350761	0.311261076632807	5.54158657241067e-07	6.54800206753009e-06	FABP5
ENSG00000137547	889.325120298352	1.34922131653698	0.209113220195864	4.28520669449366e-12	1.89886701184822e-10	MRPL15
ENSG00000171223	8038.47477322901	1.34671884285464	0.240083786621183	7.95642301623507e-10	2.0436094992971e-08	JUNB
ENSG00000172172	845.638618549467	1.34644825840213	0.238081622359884	6.10334412635492e-10	1.60854076721398e-08	MRPL13
ENSG00000040275	973.862854712625	1.34571052546881	0.287816895559697	1.14699654180915e-07	1.61942019509312e-06	SPDL1
ENSG00000180817	3182.19181955143	1.34296470331873	0.258353001840783	8.02480243123701e-09	1.54098238872276e-07	PPA1
ENSG00000254093	387.642878650242	1.34255871627473	0.271168548776419	2.94397531612803e-08	4.84490417409848e-07	PINX1
ENSG00000138442	1067.71982223892	1.34208681480941	0.378391751188411	1.54618396384194e-05	0.000121614858920699	WDR12
ENSG00000075188	775.341138782529	1.34184602904354	0.246563518717137	2.11622219790262e-09	4.7219019225594e-08	NUP37
ENSG00000154640	760.645669415351	1.34164067818795	0.295060683784086	2.1729388800058e-07	2.86132465842907e-06	BTG3
ENSG00000164078	77.7733067790906	1.34156476097383	0.840352956748318	0.00437075466868924	0.0157172579889488	MST1R
ENSG00000164134	1992.11181831796	1.34100347580922	0.280924422961816	7.26688893415426e-08	1.08943425612197e-06	NAA15
ENSG00000171791	3672.05163523101	1.34094328802203	0.21292849883156	1.23104375123064e-11	4.87723978564906e-10	BCL2
ENSG00000141552	1215.72305880313	1.34072410897809	0.249400169345813	3.08312341267969e-09	6.59607050112709e-08	ANAPC11
ENSG00000164405	1614.29383620656	1.3401779416999	0.241588759415298	1.17831747042832e-09	2.85702709329854e-08	UQCRQ
ENSG00000100749	1444.88177367051	1.34017224094869	0.239885552387401	9.40534399810373e-10	2.35911973248988e-08	VRK1
ENSG00000216775	127.689362689786	1.33985670607427	0.580593831912122	0.000852372141938747	0.00392514241609423	RP1-152L7.5
ENSG00000275496	28.3737266350612	1.33784357797205	0.873980367642968	0.00496939251485069	0.017509862988289	CH507-24F1.2
ENSG00000181773	30.4908531272421	1.33736205849739	0.813747529184185	0.00404134378243622	0.0147278229826859	GPR3
ENSG00000214198	28.5875070274281	1.33699400004118	0.750274054280027	0.00305115758256152	0.011651680100563	TTC41P
ENSG00000242028	796.600328047398	1.33667377392326	0.377372675363147	1.61355321544999e-05	0.000126149893477893	HYPK
ENSG00000160124	285.92345582026	1.33665987095482	0.352541995909893	6.09404317026037e-06	5.40586219761877e-05	CCDC58
ENSG00000105610	19.2099072597146	1.3336190996507	1.02997536793941	0.00707896877119665	0.0235211122061413	KLF1
ENSG00000125735	1286.163208596	1.33338075246575	0.349627439023157	5.65933593761106e-06	5.0572493378603e-05	TNFSF14
ENSG00000120802	10439.9987719254	1.3329791876616	0.178259784686048	3.26105979329834e-15	2.754359026352e-13	TMPO
ENSG00000178035	3786.49212001621	1.33277845959517	0.231764038565991	3.77559180788812e-10	1.05305424887186e-08	IMPDH2
ENSG00000137309	6942.78362860105	1.33276382209128	0.225376087553349	1.42452141352008e-10	4.41310424273641e-09	HMGA1
ENSG00000151503	3476.86561882261	1.33263878506694	0.252769007611747	5.69484291629893e-09	1.13429045381047e-07	NCAPD3
ENSG00000218358	24.8140447715556	1.33248771588357	0.870970760833177	0.00504687007300284	0.0177381778657821	RAET1K
ENSG00000167244	13.5920533338439	1.33163579421388	1.60246784010552	0.00477996040234329	0.0169450639572992	IGF2
ENSG00000080824	23383.0230951207	1.33147123008875	0.282965061318694	1.06880517757627e-07	1.52202209508414e-06	HSP90AA1
ENSG00000119326	391.539764561111	1.33064667332748	0.258144072503314	1.08333405924831e-08	2.01230131434428e-07	CTNNAL1
ENSG00000274615	40.2226283073548	1.33051474236764	1.76830354507992	0.00315246465581455	0.0119532047051684	CH17-258A22.4
ENSG00000004779	1265.45186788426	1.33009175748492	0.19684588533061	6.14090784014272e-13	3.22975293097662e-11	NDUFAB1
ENSG00000158497	9.93263562070127	1.33001456595331	1.34499109580822	0.00736794140204698	0.0243389671927746	HMHB1
ENSG00000183722	83.0986366452089	1.32952264377947	0.69615289036599	0.00235332810614427	0.0093337560763868	LHFP
ENSG00000104524	286.854039843165	1.3286904500647	0.361540107806626	1.00356693204968e-05	8.33707841906046e-05	PYCRL
ENSG00000144395	139.442450464073	1.32851556871082	0.467695352354729	0.00018928026799668	0.00108685243874949	CCDC150
ENSG00000185201	4474.02731249315	1.32681228015629	0.283941300574959	1.28386146649073e-07	1.79308879805928e-06	IFITM2
ENSG00000235366	10.5117012186697	1.32618543200875	1.35513424792381	0.00735268409275905	0.0243150682354653	LINC01055
ENSG00000175920	22.9084912416558	1.32591868445475	1.05957721575763	0.00754292223091809	0.0248267947093657	DOK7
ENSG00000134222	253.052431351326	1.32518611281164	0.338361919184842	3.86882007473253e-06	3.60977388707086e-05	PSRC1
ENSG00000173674	3862.87030016892	1.32432023617615	0.263867201053943	2.28893466816033e-08	3.91573630672582e-07	EIF1AX
ENSG00000008517	37912.5887038783	1.3222198308355	0.174929093320909	1.87607253372722e-15	1.64813425245553e-13	IL32
ENSG00000214357	121.887503663097	1.32159658722337	0.428811762631875	8.89920793697319e-05	0.000560360444369312	NEURL1B
ENSG00000186352	117.950098246326	1.31980590027506	0.3958004791135	3.73870934039658e-05	0.000263418943646307	ANKRD37
ENSG00000106355	959.995620863288	1.31586410093255	0.264763792955972	3.08481901880401e-08	5.05382286999558e-07	LSM5
ENSG00000185347	935.282527416915	1.31567123365274	0.276396303304886	8.8852540229487e-08	1.29781802736805e-06	C14orf80
ENSG00000106105	3846.93430749925	1.31502432626611	0.253295122555528	9.68613502638295e-09	1.81831880220071e-07	GARS
ENSG00000232956	905.885201675705	1.31432138089268	0.292429608843588	3.20680670156938e-07	4.03569410851482e-06	SNHG15
ENSG00000114480	619.807155863831	1.31408056334102	0.243745160908673	3.28188626348581e-09	6.93966298854528e-08	GBE1
ENSG00000114738	3256.42011210327	1.313138269195	0.225245184093312	2.6362617167691e-10	7.6459998914587e-09	MAPKAPK3
ENSG00000188807	689.522965727025	1.31192049409881	0.237826841013168	1.64711583232031e-09	3.80111693029756e-08	TMEM201
ENSG00000164070	24.7278499020961	1.31141411824183	0.843655096628872	0.00511077717863653	0.0179074148349721	HSPA4L
ENSG00000108826	831.90638492868	1.31106938640663	0.277884998952265	1.11949197524594e-07	1.58427716496867e-06	MRPL27
ENSG00000257453	82.75175864504	1.31091444231924	0.566691479053547	0.000926166198365162	0.00420217872187387	RP11-290L1.3
ENSG00000166197	4608.6003908658	1.30981016729997	0.271177187825094	6.47504275356761e-08	9.79606093790573e-07	NOLC1
ENSG00000234882	10.6223074032724	1.30970442684845	1.55202565692215	0.00548585753434675	0.0189983468410009	EIF3EP1
ENSG00000226979	2511.31051210038	1.3092895475021	0.77659450872469	0.00401365092927412	0.0146445108645365	LTA
ENSG00000017483	961.804610307368	1.3091510054582	0.231386973448248	7.42573600514953e-10	1.91541857097368e-08	SLC38A5
ENSG00000188996	13.0264463181579	1.30839999458509	1.40464985643684	0.00716789382495325	0.0237818188664067	HUS1B
ENSG00000181588	325.300481127302	1.30820939923165	0.313871641678424	1.44673200293513e-06	1.53225518190888e-05	MEX3D
ENSG00000150753	5932.24490702152	1.3056413992699	0.249496784415074	8.16305785302229e-09	1.56422768237313e-07	CCT5
ENSG00000184260	36.3915444605148	1.30530331275792	0.561956374744626	0.000920879597600115	0.00418341131210544	HIST2H2AC
ENSG00000145375	356.097242748873	1.30488768018637	0.405546668148904	6.02575372134145e-05	0.000398756664565481	SPATA5
ENSG00000109943	1584.15430195453	1.30466934079533	0.618201430616208	0.00158331693855802	0.00669128945565363	CRTAM
ENSG00000182054	5477.92853362618	1.30446214549922	0.171125184066132	1.27154063548272e-15	1.15039634110713e-13	IDH2
ENSG00000268916	46.8146034800364	1.30445761690591	1.05122874654145	0.00806806849401492	0.0263029447048514	CSAG3
ENSG00000104043	450.518364528235	1.30341694590444	0.319988194348159	2.22904651830905e-06	2.22843380623695e-05	ATP8B4
ENSG00000082458	614.682580631439	1.30316990620669	0.32822749421657	3.44595392657265e-06	3.26889265282856e-05	DLG3
ENSG00000120875	8807.73796920998	1.30133755800382	0.211525244480546	3.90585116101392e-11	1.38186582418362e-09	DUSP4
ENSG00000275410	73.3434419013586	1.30117386180557	0.758061878695748	0.00386343854328632	0.0142079355420736	HNF1B
ENSG00000272143	28.8930403994518	1.30017210907726	0.671004311422606	0.00241192661078374	0.00951838212480197	FGF14-AS2
ENSG00000267618	11.7889612889197	1.29954555065539	1.56460717604157	0.00540858257080361	0.0187843915298059	RAD51L3-RFFL
ENSG00000182118	217.550938569192	1.29896422166359	0.314979531780712	1.83425910847077e-06	1.87462907902614e-05	FAM89A
ENSG00000148459	261.95465623838	1.29852039286919	0.357702261184698	1.37606522623721e-05	0.000110042859011098	PDSS1
ENSG00000073536	723.064387300352	1.29850428327378	0.359240528898044	1.46093361313611e-05	0.000116013439977643	NLE1
ENSG00000119411	112.70860012927	1.29818314586903	0.52317969979094	0.000614712304941404	0.00297539080792106	BSPRY
ENSG00000168268	619.583464548681	1.29707486091456	0.297018523900035	6.31198395858684e-07	7.35809261159374e-06	NT5DC2
ENSG00000263165	11.7656630020139	1.2966676100186	1.56253211583968	0.00545332418754071	0.0189171461080234	RP11-810M2.2
ENSG00000111445	806.864056421842	1.29658273559736	0.288871115649799	3.61728870557807e-07	4.48001210889038e-06	RFC5
ENSG00000156970	1162.18744448798	1.29626226419724	0.278192716468061	1.60835982055857e-07	2.19250549751556e-06	BUB1B
ENSG00000198176	4318.99411330918	1.29570684320456	0.193542985026969	1.15160737465484e-12	5.64473857361137e-11	TFDP1
ENSG00000117308	467.237162030206	1.29279394528476	0.351186039244982	1.16080680426902e-05	9.46179817823042e-05	GALE
ENSG00000113272	505.446064154613	1.29247958613666	0.309184601417067	1.48436329509489e-06	1.56572775645595e-05	THG1L
ENSG00000185885	9527.77436677162	1.29221143263392	0.282143894000676	2.40558184685402e-07	3.1358785580674e-06	IFITM1
ENSG00000197498	613.401917322528	1.29109696816624	0.286442545757474	3.40752334202456e-07	4.25297268186113e-06	RPF2
ENSG00000101811	949.018498478708	1.29081520549393	0.268256953869485	7.84816234840825e-08	1.1641014054307e-06	CSTF2
ENSG00000140564	18032.4051635282	1.2900155846207	0.334348559720804	5.82528834748923e-06	5.19533440897948e-05	FURIN
ENSG00000130287	20.8522669514536	1.28960954793286	1.154018776595	0.00897733941873178	0.0287113818729577	NCAN
ENSG00000091436	791.614901316862	1.28956182194663	0.317363834380829	2.49230660804424e-06	2.45917502264159e-05	AC013461.1
ENSG00000124795	8079.99362961123	1.28935302430956	0.169940931605624	1.83292363013713e-15	1.61804447640989e-13	DEK
ENSG00000116288	5407.9107800735	1.2887107499728	0.144811005902884	3.20617672510535e-20	6.18213082827882e-18	PARK7
ENSG00000147100	10.1994940802175	1.28673929402921	1.1009109760808	0.0089069772196306	0.0285361354398335	SLC16A2
ENSG00000125835	6001.42319539	1.2866555030864	0.191318460607355	9.84880753149475e-13	4.90686479343102e-11	SNRPB
ENSG00000119718	678.843900215286	1.28295104276701	0.203645633712283	1.69487875944831e-11	6.50239878492984e-10	EIF2B2
ENSG00000233093	137.621561692841	1.28206303001765	0.373133677463395	3.07458352715139e-05	0.00022213468987385	LINC00892
ENSG00000269210	6.63680459103988	1.28051328443577	1.45519979537796	0.00694663573963424	0.023170317484455	RP11-173C1.1
ENSG00000157680	92.285783908735	1.27901829417894	0.679301825093794	0.00290689651789277	0.0111806076941371	DGKI
ENSG00000169689	837.883377342107	1.27876296303035	0.326357294805232	4.81957056818697e-06	4.38766059522216e-05	STRA13
ENSG00000165672	3785.35625974868	1.2777303540858	0.212060195020094	9.83405215577932e-11	3.19914558949637e-09	PRDX3
ENSG00000142089	569.47848145559	1.27665660482864	0.510258812890512	0.000628940036837217	0.00303215126455058	IFITM3
ENSG00000102024	57.6485577034257	1.27539289551597	0.67851702300963	0.00295980349327809	0.0113457054226944	PLS3
ENSG00000163689	24.8687574726877	1.27532832625722	1.00456045796312	0.00850318198674223	0.0275045116380127	C3orf67
ENSG00000111424	2002.23424116847	1.27395151507518	0.421845650707337	0.000133728418625507	0.000802591185711169	VDR
ENSG00000110080	216.964838808848	1.27206453174209	0.356963041766797	2.0080642187556e-05	0.00015215269924196	ST3GAL4
ENSG00000129355	1266.45221162496	1.27205542076282	0.308008680895334	2.04687104574529e-06	2.06332316889568e-05	CDKN2D
ENSG00000116670	1109.28425331141	1.27030857415856	0.255932748918943	4.07606036802104e-08	6.53067469537116e-07	MAD2L2
ENSG00000088881	58.779784045253	1.26987032111074	0.87165205871413	0.00673488565645374	0.0225784296487764	EBF4
ENSG00000142864	13768.4667808791	1.26981430565487	0.227845328377256	1.50558677707994e-09	3.52823396149468e-08	SERBP1
ENSG00000167920	170.022942024481	1.26938292596947	0.374107278375655	3.80652688238287e-05	0.000267443433859551	TMEM99
ENSG00000183137	442.115628906474	1.26898743534215	0.26346687989102	8.61367923899733e-08	1.26118966957461e-06	CEP57L1
ENSG00000128581	126.092201445451	1.26887436416376	0.519721511768738	0.000764472557690714	0.00358297254165093	IFT22
ENSG00000116353	372.472477666032	1.26698116528364	0.232689951569799	3.1555441195071e-09	6.72726492535013e-08	MECR
ENSG00000138755	202.538618861431	1.26654984765549	0.566534434669747	0.00132007860259975	0.0057251679914802	CXCL9
ENSG00000113569	1636.33339793207	1.26637867322956	0.275387423363749	2.5214947570773e-07	3.26591041007484e-06	NUP155
ENSG00000131979	2287.61070338185	1.26617330602085	0.214901018804112	2.36516967935336e-10	6.92602425427389e-09	GCH1
ENSG00000277232	19.7159806558767	1.26539719930059	0.794014124157602	0.00540688849517068	0.0187820949922978	GTSE1-AS1
ENSG00000129235	578.794862531609	1.26528476097689	0.249414153092655	2.37664260459554e-08	4.03935152701483e-07	TXNDC17
ENSG00000156876	475.199171308497	1.26314809374593	0.316671557127798	3.88990650233427e-06	3.62758716640763e-05	SASS6
ENSG00000152056	193.117866462132	1.26299757945263	0.568039457756341	0.00137810979052821	0.00595130053211957	AP1S3
ENSG00000204264	7375.84117425608	1.26292185882266	0.130910847128013	3.37802771455094e-23	1.0070399014608e-20	PSMB8
ENSG00000128228	1245.3502065977	1.26246127620398	0.275737682527278	2.83061498090717e-07	3.62753583000683e-06	SDF2L1
ENSG00000152782	93.970468138432	1.26227557460945	0.509485725056198	0.000710369488878073	0.00336320467462842	PANK1
ENSG00000087250	11.1294696874501	1.25793565176497	1.26378477144446	0.0094278493550191	0.0299363437263877	MT3
ENSG00000120833	623.609091484039	1.25747237711215	0.414057100715292	0.000135886824155328	0.000814201613596255	SOCS2
ENSG00000226025	21.6139165703768	1.25669853020871	1.05855550615078	0.00960109868326508	0.0303962359949818	LGALS17A
ENSG00000095002	1777.25781870394	1.25622905160259	0.217083002151015	4.67984181200118e-10	1.26453080759645e-08	MSH2
ENSG00000233654	33.6867233863401	1.25617335077003	0.694585032095499	0.00365290537299269	0.0135622875067113	AC093388.3
ENSG00000165283	2252.12913830202	1.25597813516935	0.22166647682846	9.51327604726169e-10	2.37309910726274e-08	STOML2
ENSG00000131686	119.197181274392	1.25586853707133	0.751986887264864	0.00482045395508408	0.0170644257685817	CA6
ENSG00000258315	4273.01960242777	1.25453796053669	0.123383908440621	1.94713714099145e-25	8.63626558754377e-23	C17orf49
ENSG00000139428	444.137315241543	1.25316749434615	0.254579085820779	5.50151978611441e-08	8.48559264720021e-07	MMAB
ENSG00000108829	2398.51645980119	1.25305218498442	0.236275587115068	7.43219539531977e-09	1.43781354536053e-07	LRRC59
ENSG00000175906	55.3152469440616	1.25269098934702	0.451609599839499	0.00031555617268474	0.00168478831481855	ARL4D
ENSG00000280018	10.256542657735	1.25254099648933	1.33092187052943	0.00890109976697448	0.0285308168494724	CH507-154B10.2
ENSG00000072501	7631.7086174119	1.25216034091204	0.228856190164061	2.95011318943244e-09	6.36391558123712e-08	SMC1A
ENSG00000105486	2902.18383168142	1.24897927481927	0.264496597681989	1.52342645971943e-07	2.08610769352393e-06	LIG1
ENSG00000072310	2289.67075553126	1.24862583892568	0.195323597919675	1.12815433050045e-11	4.50889813190123e-10	SREBF1
ENSG00000183688	5019.56343979802	1.24830629797541	0.223812191525956	1.652227662644e-09	3.80808112106225e-08	FAM101B
ENSG00000108242	6.97670271014436	1.24817634682493	1.45266058390974	0.00736490146902342	0.0243333454240899	CYP2C18
ENSG00000108176	73.8029058586431	1.24679727926422	0.793709526756993	0.00593835490343368	0.0203177768426983	DNAJC12
ENSG00000168439	4931.37839833863	1.24632777488397	0.232569665786695	5.68537715110039e-09	1.13364674882413e-07	STIP1
ENSG00000172115	3736.51411336496	1.24507181224345	0.27741161976962	4.73174957234006e-07	5.68341254775456e-06	CYCS
ENSG00000050393	1124.14273829179	1.24465860407976	0.183810823591848	9.09835390600203e-13	4.57054049117809e-11	MCUR1
ENSG00000288767	14.2902723141841	1.24396393621106	0.939759464869194	0.00872226490531809	0.0280832838709649	NA
ENSG00000213689	954.783808136753	1.24154713313522	0.256794558262499	9.09108875669199e-08	1.3215143808189e-06	TREX1
ENSG00000175040	1437.51547251333	1.24093280797245	0.398732764173228	0.000114195935430701	0.000695929318300031	CHST2
ENSG00000142230	3735.97725288352	1.24090749548301	0.183263802552831	9.30649443887285e-13	4.66222042344085e-11	SAE1
ENSG00000198915	99.0871301265478	1.2405534143421	0.513217231874734	0.000907812089600724	0.00413541153541813	RASGEF1A
ENSG00000134901	254.115359843771	1.24021018385047	0.342809377999178	1.90385103004658e-05	0.000145468617568895	KDELC1
ENSG00000181788	2225.89208454272	1.24001756095294	0.230890811815545	5.51674124468795e-09	1.10365170005116e-07	SIAH2
ENSG00000144354	3016.73093955812	1.23672008182991	0.160201072911803	8.84627034980591e-16	8.3786159537094e-14	CDCA7
ENSG00000183336	575.797069604747	1.23554273636572	0.229578535330598	5.31204632432615e-09	1.06976259587897e-07	BOLA2
ENSG00000105447	1520.12036847734	1.23489603789237	0.24051498021667	2.02592407063833e-08	3.5150144617408e-07	GRWD1
ENSG00000173465	550.652680504942	1.2336319514293	0.219812921263748	1.46603914169895e-09	3.44889027060742e-08	SSSCA1
ENSG00000066044	3357.35174543098	1.23303403479879	0.190744536720228	7.68470542479426e-12	3.2199623997669e-10	ELAVL1
ENSG00000101911	1826.42029610232	1.23280480018066	0.197889585593779	3.51043572158862e-11	1.25171124700175e-09	PRPS2
ENSG00000109265	32.7898345297185	1.23275266874343	0.667368102771286	0.00362557169633652	0.0134713161418049	KIAA1211
ENSG00000290042	10.1396938665016	1.23182327798303	1.50849140953645	0.00669809238822199	0.0224690666076032	NA
ENSG00000114686	2195.59453815732	1.23065788171247	0.215780085098141	8.79000481950796e-10	2.22937569934103e-08	MRPL3
ENSG00000006625	1024.88033870863	1.22925184072819	0.248886555038687	5.74012457188722e-08	8.79394821733523e-07	GGCT
ENSG00000165732	6512.39663219622	1.22885633504217	0.283688930033161	1.05002452203907e-06	1.15194531558857e-05	DDX21
ENSG00000160949	1250.26759345743	1.22869847993243	0.315623559825557	6.84036384731061e-06	6.0005796702047e-05	TONSL
ENSG00000155959	1412.75824395173	1.22804097002563	0.169170983408023	3.07742084163484e-14	2.13987921719835e-12	VBP1
ENSG00000284776	142.93990347936	1.22791218340843	0.325350747825586	1.10396014582983e-05	9.09217176264289e-05	NA
ENSG00000130164	1094.84465862381	1.22764964502208	0.203364288849372	1.2087630302071e-10	3.84289435390141e-09	LDLR
ENSG00000196262	28133.8283685511	1.22709240721073	0.16597953366035	1.142851721764e-14	8.73225149591523e-13	PPIA
ENSG00000184489	790.974799731144	1.2254663148189	0.368806148009965	5.98197183147794e-05	0.000396436434968755	PTP4A3
ENSG00000177602	540.841089424854	1.22535825230254	0.266028334486294	3.01002202230842e-07	3.81710254363171e-06	GSG2
ENSG00000077327	9.6447408381389	1.22524245633992	1.17896744641079	0.010822712202173	0.0335339958078918	SPAG6
ENSG00000115415	52451.6155383534	1.22521906824	0.163491598855227	5.38181435095122e-15	4.40848171045261e-13	STAT1
ENSG00000271888	8.13667658747215	1.22489962618372	1.26985516070292	0.0101721329528484	0.0318931444392325	RP11-560J1.2
ENSG00000225077	14.4829630316383	1.22471139169934	1.12681199113273	0.0109373704342111	0.0338143626906035	LINC00337
ENSG00000172548	26.9127480866091	1.22451804432231	0.905512006521226	0.00888226650001481	0.0284774358784854	NIPAL4
ENSG00000100003	330.363645226014	1.22285438839321	0.384783193837717	9.94436787833373e-05	0.000616315357159003	SEC14L2
ENSG00000169047	241.14737214742	1.22268728184995	0.357968003161745	4.3610343186702e-05	0.000301770963032791	IRS1
ENSG00000137124	385.829457525339	1.22267279914768	0.292999403517179	2.18011591638802e-06	2.18552414220045e-05	ALDH1B1
ENSG00000138166	1482.85086609601	1.22229513973993	0.382505242987012	9.40038460892515e-05	0.000587039814949532	DUSP5
ENSG00000068078	23.4148909375516	1.22212656196426	0.715578255783024	0.00496010146289467	0.0174839009697111	FGFR3
ENSG00000124802	497.686296602113	1.2219385302436	0.220449750976133	2.31779423563914e-09	5.10898038486033e-08	EEF1E1
ENSG00000100979	43.8720647397213	1.22178382208615	0.6770248859724	0.00409914136314397	0.014887734309721	PLTP
ENSG00000108518	55712.8458351432	1.2210199287608	0.18876359212128	7.98060968858549e-12	3.32099284180611e-10	PFN1
ENSG00000089050	823.958057167546	1.2208346928014	0.226335388034083	5.37229493234973e-09	1.07712440291929e-07	RBBP9
ENSG00000111331	12880.1807986831	1.22076478593393	0.701142520899584	0.00466945435997127	0.0166269879647694	OAS3
ENSG00000237422	31.802181148178	1.22058359324754	0.955582973597144	0.0098253846238605	0.0309607727230815	RP11-305L7.3
ENSG00000155368	2528.20025737772	1.21998055206274	0.171286463631505	8.73092721030783e-14	5.60199399285059e-12	DBI
ENSG00000113407	2974.98915403471	1.21956811304758	0.216963783442102	1.50195743756013e-09	3.52427045187497e-08	TARS
ENSG00000143621	4491.16951597606	1.2194846606247	0.197527910921866	5.37815393928189e-11	1.86644521728704e-09	ILF2
ENSG00000181544	231.427109319251	1.21931848626418	0.375197699231005	7.92244378945734e-05	0.000506217991255382	FANCB
ENSG00000165389	668.786184812978	1.2180421133455	0.183898817264314	2.88730683696967e-12	1.33263134087039e-10	SPTSSA
ENSG00000240065	6098.3234235904	1.21703045847463	0.19730933069271	5.64501158380084e-11	1.94790390230395e-09	PSMB9
ENSG00000272269	423.890107321961	1.2164273033539	0.231730038694636	1.21031906863873e-08	2.22319719830256e-07	RP11-500C11.3
ENSG00000115484	4519.09201748242	1.216130917808	0.190664221397622	1.47797296746282e-11	5.74293555839986e-10	CCT4
ENSG00000117593	923.092329287367	1.21597428502277	0.262342610425345	2.75187360463077e-07	3.53909628714361e-06	DARS2
ENSG00000137868	40.14561045086	1.21577594770646	0.986853590535648	0.0104201705541918	0.0325301606354688	STRA6
ENSG00000128833	60.7745344582504	1.21532088385194	0.492596757498724	0.000876159456264372	0.0040153628306874	MYO5C
ENSG00000004455	4338.89000487761	1.21528598384896	0.213593705046928	1.03288213604578e-09	2.53139644797743e-08	AK2
ENSG00000122966	1373.0079726299	1.21446591685776	0.380980892089101	9.99847450268721e-05	0.000618864053204108	CIT
ENSG00000181163	21711.879428207	1.21440198956077	0.199582559789155	9.64418310092846e-11	3.14300124893161e-09	NPM1
ENSG00000169288	541.114129369706	1.21434658510961	0.19783470942447	6.91117366330586e-11	2.33605377448359e-09	MRPL1
ENSG00000074266	2373.04101586832	1.21416179754355	0.304416773030953	4.96720690965886e-06	4.51025439634113e-05	EED
ENSG00000086015	924.394311794969	1.21176664127944	0.257248004856667	1.95543141230396e-07	2.61083114777882e-06	MAST2
ENSG00000101868	936.295194515424	1.21071217028599	0.256761960572188	1.92067319026059e-07	2.57008402979314e-06	POLA1
ENSG00000148798	25.5439361757923	1.21063393681401	0.946420745228938	0.0100873918365653	0.0316492789075122	INA
ENSG00000109534	715.992200064246	1.20995943027103	0.217624043697833	2.2429992135451e-09	4.96820227750519e-08	GAR1
ENSG00000113966	125.361455975563	1.20956125292202	0.311975456215881	8.00979453276907e-06	6.85972645252846e-05	ARL6
ENSG00000147669	1177.7879582278	1.2094549050096	0.218611798829408	2.62791159891815e-09	5.73692346054341e-08	POLR2K
ENSG00000146416	108.750693351577	1.20899068360475	0.618492772962974	0.0031149164826914	0.0118454111747685	AIG1
ENSG00000123131	481.554324516748	1.20805394390938	0.309682464552471	7.32772940834691e-06	6.34848781756973e-05	PRDX4
ENSG00000133069	236.984831776528	1.20778556918782	0.529511877392837	0.00145951975764004	0.00623915533443444	TMCC2
ENSG00000197238	34.1543242662162	1.20771965861054	0.955843521983735	0.0103421452998847	0.0323258701062915	HIST1H4J
ENSG00000289372	9.2452054618897	1.20768627894108	1.16127251599772	0.0114531739553815	0.0351639318552445	NA
ENSG00000006634	1157.07928092593	1.20611259356836	0.239405361898996	3.89893938136652e-08	6.26614085298983e-07	DBF4
ENSG00000151014	92.8435360009819	1.20386849320966	0.416565805084227	0.000272936646392987	0.00148470024369024	NOCT
ENSG00000289357	14.1825550734217	1.20282850044132	1.14879907646935	0.0116587101036347	0.0357249664049844	NA
ENSG00000006530	2043.6646662719	1.2019364727327	0.159386734616095	4.26853394551579e-15	3.5283313545093e-13	AGK
ENSG00000093217	77.9525559607417	1.20160807993262	0.510605330644337	0.00124488904140141	0.00545369964294981	XYLB
ENSG00000113758	1026.65027544368	1.20079121751802	0.469800994451455	0.00072995706532133	0.00344249720769409	DBN1
ENSG00000127955	29.9390202481695	1.20076099247197	0.652236680353088	0.00407284925339473	0.0148188802867113	GNAI1
ENSG00000140350	5829.3004156574	1.1989353767467	0.178523062605153	1.7076335912682e-12	8.12914053853721e-11	ANP32A
ENSG00000137288	638.173927546297	1.19858704338231	0.341246938918662	3.43875316393651e-05	0.000245134168115192	UQCC2
ENSG00000167969	824.410973122027	1.19736146894222	0.213876907757936	1.92306396569951e-09	4.35014678391073e-08	ECI1
ENSG00000124208	144.298358751666	1.19684595229443	0.60923864773023	0.00317854319973255	0.0120295126091855	TMEM189-UBE2V1
ENSG00000071282	196.769041905012	1.19626512298825	0.343654584325532	3.8986656117846e-05	0.000273312390710497	LMCD1
ENSG00000132436	974.606016429362	1.19612481120502	0.36448705998967	7.89977312862906e-05	0.000505124382363289	FIGNL1
ENSG00000084623	4650.19666962953	1.19475017224576	0.154543882896079	1.01970703994755e-15	9.50942180586985e-14	EIF3I
ENSG00000172301	457.925691832514	1.19461274319707	0.316385792485935	1.28888481367682e-05	0.000103985671413988	COPRS
ENSG00000288983	37.596775844471	1.19355695587107	0.559366484910471	0.00219502640819347	0.00881744096156355	NA
ENSG00000196550	366.041206087188	1.19351201979165	0.272266826914489	9.93458631965384e-07	1.0975726137479e-05	FAM72A
ENSG00000141543	2650.15677316541	1.19264444393653	0.21995977998957	5.32563069802859e-09	1.06977754353921e-07	EIF4A3
ENSG00000070785	496.554873990929	1.19228258821098	0.281482984313876	1.93103057761678e-06	1.96177603653414e-05	EIF2B3
ENSG00000086061	5130.38808056251	1.19217725695292	0.205514666450615	6.06769843095498e-10	1.60146728544146e-08	DNAJA1
ENSG00000184990	2182.58729875663	1.1918214608191	0.225391518308213	1.11750318135187e-08	2.06732404403701e-07	SIVA1
ENSG00000048162	728.197698204723	1.19166769594979	0.281270138518209	1.92831274167991e-06	1.96010996128838e-05	NOP16
ENSG00000178896	409.191281361774	1.1916208567247	0.238891278489748	5.42894688334502e-08	8.3950169280297e-07	EXOSC4
ENSG00000134321	2449.81432037284	1.19080384041624	0.877871564321575	0.00972742505083067	0.0307253083636979	RSAD2
ENSG00000067225	39562.3412575296	1.1897741673341	0.215424711170793	3.07249816425884e-09	6.58108116808563e-08	PKM
ENSG00000138496	4262.05877446459	1.1892522903273	0.322898634006799	1.89536727604299e-05	0.000144881269082984	PARP9
ENSG00000289194	134.157575918226	1.18896148086861	0.3392432775825	3.7006165506479e-05	0.000261038448306951	NA
ENSG00000172927	11.8215715347062	1.18859774424598	1.50907638187292	0.00705621160654543	0.0234583561362027	MYEOV
ENSG00000166866	17.6322917063612	1.1883193844527	0.939744271196485	0.0109263054599939	0.0337858977707854	MYO1A
ENSG00000170515	6963.6154664495	1.18811523358705	0.226524597201456	1.43509104373859e-08	2.59259799464439e-07	PA2G4
ENSG00000154719	537.824441919855	1.1863307796972	0.231115885715162	2.62718338926586e-08	4.40325621509674e-07	MRPL39
ENSG00000134508	447.127462518966	1.18524740957898	0.305685697511024	9.00879328381622e-06	7.59855778600176e-05	CABLES1
ENSG00000198885	873.79601945306	1.18437050270929	0.271345233354119	1.13196958600332e-06	1.22748162918727e-05	ITPRIPL1
ENSG00000163655	2314.56017222639	1.18287999314417	0.262966258978975	6.19759273044608e-07	7.24779574296862e-06	GMPS
ENSG00000179115	2779.31638483813	1.18276397449057	0.181077524699647	6.42702498886438e-12	2.74355515076288e-10	FARSA
ENSG00000023171	2659.13918868282	1.18208702199907	0.368350380117516	0.000107834888520201	0.000661821615842005	GRAMD1B
ENSG00000163002	330.598565693778	1.18207686788603	0.268484979609514	9.64317200577775e-07	1.07188925993318e-05	NUP35
ENSG00000140406	2926.96653825053	1.18204132981263	0.241451489943435	9.11882769568844e-08	1.32448787257264e-06	MESDC1
ENSG00000135541	1596.33728782242	1.18191888891017	0.267149877193179	8.7543624276657e-07	9.83311184355163e-06	AHI1
ENSG00000122778	44.2987971264828	1.18128833482522	0.530134990288798	0.00183545217514541	0.00757379119696375	KIAA1549
ENSG00000224877	868.909410496735	1.18117655886026	0.263200811164475	6.56140006836207e-07	7.60478395431258e-06	C17orf89
ENSG00000100906	6223.33311921966	1.18058533822133	0.231954923898965	3.3952975929351e-08	5.52267323144229e-07	NFKBIA
ENSG00000167797	3295.914716855	1.17964883909994	0.202660084815902	5.7516884689134e-10	1.52470050739344e-08	CDK2AP2
ENSG00000181061	1476.72630002323	1.1790457718322	0.201293578813704	4.64021591447502e-10	1.25568938102274e-08	HIGD1A
ENSG00000178127	2304.00007549216	1.1785164976282	0.165351265800756	1.05003324577392e-13	6.56180569566967e-12	NDUFV2
ENSG00000154518	3215.24898126472	1.17647966129523	0.19879391513049	3.26303957949566e-10	9.24273750048732e-09	ATP5G3
ENSG00000058804	1004.9151801965	1.17644883910827	0.28186684611882	2.73327779258258e-06	2.66370078553667e-05	NDC1
ENSG00000165916	3425.72244853564	1.17594398685585	0.251252164246635	2.71296590153117e-07	3.49895637725846e-06	PSMC3
ENSG00000100413	1069.07191839169	1.1754582410603	0.256711327332095	4.40986660196009e-07	5.34266649944332e-06	POLR3H
ENSG00000198355	4727.80669237948	1.17474539752212	0.206374204050766	1.25601511670634e-09	3.02524965527216e-08	PIM3
ENSG00000170035	797.984004478701	1.17421065596514	0.140793134399348	7.97163893642595e-18	1.0066962087424e-15	UBE2E3
ENSG00000121039	1507.52880033031	1.17406475842936	0.292678166211505	5.49766170270627e-06	4.92730300954724e-05	RDH10
ENSG00000188158	360.758518920002	1.1736769589307	0.415847783125575	0.000381690865969904	0.00198269501565741	NHS
ENSG00000159618	896.007315658719	1.17365201428378	0.287379484266434	4.06556532608318e-06	3.77398190172653e-05	ADGRG5
ENSG00000145912	2056.83956350867	1.17302338858907	0.179399523548261	6.45804020179273e-12	2.75033866673538e-10	NHP2
ENSG00000231028	45.0495082377285	1.17294984276565	0.742682816057583	0.0072916077505677	0.0241394296275394	LINC00271
ENSG00000113387	4628.37762546202	1.17242926962065	0.165328510474972	1.40343071445147e-13	8.59305977855215e-12	SUB1
ENSG00000126003	2477.54651696534	1.17193494974053	0.256083255776547	4.5416018386483e-07	5.4763716299261e-06	PLAGL2
ENSG00000176912	58.7484577054989	1.17187362135603	0.682286189804063	0.00570590369979463	0.0196332750767768	TYMSOS
ENSG00000080608	1281.16888388779	1.17091896030763	0.252072749953888	3.29316554483741e-07	4.14150867447222e-06	PUM3
ENSG00000197208	18.5310287456864	1.17051536988866	0.723528310175841	0.00687322183084104	0.0229633545827382	SLC22A4
ENSG00000004468	3100.65112511418	1.17033690673318	0.243725783038832	1.54257584734496e-07	2.10915351759159e-06	CD38
ENSG00000226859	8.10764962005051	1.16953016439902	1.4431149589981	0.0084812145095131	0.027448102127691	RP11-48F14.2
ENSG00000145354	1010.54438481949	1.16881088760328	0.207831341262699	1.92329833063746e-09	4.35014678391073e-08	CISD2
ENSG00000163468	6014.54937940225	1.16832174961107	0.202733992147907	8.58697001679601e-10	2.18397272385224e-08	CCT3
ENSG00000178409	170.079732935848	1.16794615975404	0.344462532946726	6.15505097009304e-05	0.00040657319974988	BEND3
ENSG00000120533	1360.84624013803	1.1675440405963	0.240435732632236	1.19593507999799e-07	1.68328788156064e-06	ENY2
ENSG00000143653	686.21383627751	1.16675541730859	0.198144823910209	4.09988582255384e-10	1.13135696029046e-08	SCCPDH
ENSG00000100911	7155.86545644539	1.16662381753108	0.198170433070247	4.13790621728491e-10	1.14011855395949e-08	PSME2
ENSG00000130520	3004.65847435214	1.1664501366536	0.184755973176929	2.91476392156865e-11	1.05606562731994e-09	LSM4
ENSG00000269427	5.89763503794735	1.16631461220697	1.38856416960297	0.00959099671447796	0.0303695412245833	CTC-429P9.1
ENSG00000112695	2100.13789516005	1.16495278185666	0.144563426528249	8.65429339189541e-17	9.59623934948891e-15	COX7A2
ENSG00000102144	13067.8154638049	1.16489671592173	0.220325342473203	1.28537742013791e-08	2.35393639327371e-07	PGK1
ENSG00000141391	17.4675467068904	1.16454106519131	0.905800093243479	0.0114493002620105	0.0351579745465486	PRELID3A
ENSG00000025772	1033.47488049509	1.16359067340095	0.194917948705797	2.54750121387434e-10	7.41220953188879e-09	TOMM34
ENSG00000170315	15531.5875667443	1.16262603576156	0.131001345309862	8.02257671225748e-20	1.36346315432152e-17	UBB
ENSG00000056050	473.661332944446	1.16236263237851	0.320003697429023	2.61241533031673e-05	0.000192024142206183	HPF1
ENSG00000288809	93.7812176325887	1.16220220833475	0.451850640386866	0.000818512844756201	0.00379731883654499	NA
ENSG00000107949	1394.97721273517	1.16179061706022	0.222826294122151	1.93640823477834e-08	3.38266894807341e-07	BCCIP
ENSG00000174547	1108.73277482892	1.16123487397507	0.213999425099447	6.10084917240015e-09	1.20598809999451e-07	MRPL11
ENSG00000128973	1400.34715676595	1.16045183505538	0.242060175560772	1.6836335800976e-07	2.28484154134886e-06	CLN6
ENSG00000203668	599.12322772965	1.16042337901369	0.251221605018305	3.92703644819072e-07	4.81239519452931e-06	CHML
ENSG00000279693	14.9474215997595	1.15924721688747	1.25058765226485	0.0121718437628858	0.0369709334939166	RP11-71L14.3
ENSG00000114767	820.525712826985	1.15733276937073	0.289110909656436	6.17194878357342e-06	5.46963394879545e-05	RRP9
ENSG00000137193	8956.64291123517	1.15649061693124	0.291064822717102	7.00669044477438e-06	6.11404346152697e-05	PIM1
ENSG00000129932	688.653668603591	1.15582513108079	0.229990934413875	5.36208985911349e-08	8.31993208941799e-07	DOHH
ENSG00000166595	1385.37194658868	1.15574499870764	0.208519587379175	3.26476340907455e-09	6.9220872044707e-08	FAM96B
ENSG00000099800	1178.63656516494	1.15533814166836	0.1962955746041	4.41180983928259e-10	1.20644754777976e-08	TIMM13
ENSG00000115364	1168.25117293781	1.15524568319401	0.203470852744488	1.50801504843147e-09	3.52937627486824e-08	MRPL19
ENSG00000184811	15.8309384759605	1.15510221412294	0.986833811071437	0.0130826090244766	0.0392521440538041	TUSC5
ENSG00000110063	1128.19750614691	1.15373229860942	0.234903772400286	9.69038719351454e-08	1.39524696052306e-06	DCPS
ENSG00000288187	10.4591745929302	1.15350810772445	1.15946785235336	0.0133938957331093	0.0399947444838411	NA
ENSG00000185130	5.04721726328185	1.15173443215208	1.35567980015905	0.0104998536381104	0.0327007772579272	HIST1H2BL
ENSG00000113460	1015.07589204117	1.15097270143969	0.279921983998601	4.03410634442791e-06	3.74669171978659e-05	BRIX1
ENSG00000256646	110.754859696416	1.15096088216251	0.745271882567069	0.00827886540449788	0.0268937419401204	RP11-111K18.1
ENSG00000138780	335.840913955775	1.14935593239702	0.319511994509607	3.16883597546161e-05	0.000227677922614656	GSTCD
ENSG00000130522	8374.57280648195	1.14916670366631	0.162019800823697	1.56345801621002e-13	9.4143986837017e-12	JUND
ENSG00000109016	264.960713969991	1.14904772629514	0.342410843172908	7.59400077834776e-05	0.000488665619795662	DHRS7B
ENSG00000231607	429.966196950654	1.14885799552647	0.321581920478576	3.48209520743036e-05	0.000247641381881584	DLEU2
ENSG00000102898	2073.73387030915	1.1484487768095	0.225118014164057	3.74629562943133e-08	6.05567875744077e-07	NUTF2
ENSG00000115053	18037.0020299824	1.14821564131289	0.257061378084827	8.50289502035978e-07	9.58618387757239e-06	NCL
ENSG00000143851	9461.07355040353	1.14812928410602	0.154510329282555	1.30014447669806e-14	9.81042626919264e-13	PTPN7
ENSG00000189306	2410.83203366572	1.1474908810003	0.290422836281014	8.01213031903791e-06	6.85972645252846e-05	RRP7A
ENSG00000132963	2178.893945615	1.14726318056036	0.23713528409896	1.44511837946026e-07	1.99237890299355e-06	POMP
ENSG00000118939	334.640150276725	1.1466116013083	0.230941140332595	7.65281263077636e-08	1.13911944399255e-06	UCHL3
ENSG00000080839	1510.45360306455	1.14590107792747	0.24430135473429	2.99516157714135e-07	3.80090811446724e-06	RBL1
ENSG00000253250	64.2806485635344	1.14574187358867	0.427816498449377	0.000653822881802742	0.00313548763332881	C8orf88
ENSG00000160818	1313.54229755717	1.14573803337904	0.260021185134124	1.13398815943134e-06	1.22886376211991e-05	GPATCH4
ENSG00000257924	8.65651443378988	1.14555624333586	1.09071972459324	0.0140283987725679	0.0414739768621601	RP11-493L12.5
ENSG00000214113	479.246115970944	1.1449420401206	0.200422026279676	1.29445908090204e-09	3.09566305751498e-08	LYRM4
ENSG00000284753	173.803392961167	1.14276420493092	0.370556093755617	0.000194602494773419	0.0011110977605823	NA
ENSG00000160932	9015.1901052072	1.1416242388052	0.51606469882685	0.00222028044902595	0.0089051168869733	LY6E
ENSG00000277791	2807.43336259307	1.14130060531504	0.227416021105241	5.96742801078994e-08	9.11913263665674e-07	PSMB3
ENSG00000127824	3625.6616087046	1.14101291237801	0.259987626403978	1.25643888564646e-06	1.35357471181759e-05	TUBA4A
ENSG00000247077	1742.45967345497	1.13849712660079	0.188359603934434	1.82513521553283e-10	5.51330297250242e-09	PGAM5
ENSG00000101255	693.778633709453	1.13774834734509	0.372941527543377	0.000221334070733285	0.00124112244103755	TRIB3
ENSG00000127337	1060.07377798883	1.13693535755801	0.358798702568536	0.000151521017296363	0.000893453209965746	YEATS4
ENSG00000007080	1587.62734891044	1.13607665727652	0.20920834808985	6.75097936186534e-09	1.3158259345715e-07	CCDC124
ENSG00000182272	16.0293992640854	1.1355561166187	1.10738559437397	0.0144314872420946	0.0424929720688943	B4GALNT4
ENSG00000142507	2085.96322622745	1.13459005048486	0.169571114970605	2.80334747568225e-12	1.30614769333539e-10	PSMB6
ENSG00000117143	594.788822550974	1.13341297238204	0.192025923655282	4.44234006022658e-10	1.2095571276722e-08	UAP1
ENSG00000107371	984.984864271149	1.13323841104542	0.254434579925684	9.68948027509177e-07	1.07572160441113e-05	EXOSC3
ENSG00000109519	1013.63007353942	1.13316694544802	0.233343416610844	1.4130103199686e-07	1.95552455621225e-06	GRPEL1
ENSG00000214114	970.140325187629	1.13286780207679	0.19743201967139	1.18337366419742e-09	2.86165559620082e-08	MYCBP
ENSG00000120053	716.675873888724	1.13269346001552	0.298667201709132	1.62221334197604e-05	0.000126663587908263	GOT1
ENSG00000265354	1275.81273726264	1.13235849120878	0.198016133789005	1.32969375725121e-09	3.16084718635468e-08	TIMM23
ENSG00000268798	8.18806587910976	1.1321911482926	1.24188258787675	0.0131252186132787	0.0393434022951316	CTB-25B13.5
ENSG00000145220	1146.78773208783	1.13186991734136	0.30697411806654	2.44849480181641e-05	0.000181220504562603	LYAR
ENSG00000185760	243.046636828818	1.13183309612239	0.485321122191774	0.00172792524143779	0.00720695424668492	KCNQ5
ENSG00000188313	2062.47436585591	1.1299914085872	0.564880852910099	0.00373377884696117	0.0138117917681019	PLSCR1
ENSG00000116830	2275.59870581301	1.12998080848901	0.283760234568339	7.66452668203779e-06	6.59316072435465e-05	TTF2
ENSG00000198042	889.512458051592	1.12939674600479	0.243387680749438	4.12586565963629e-07	5.02201251810482e-06	MAK16
ENSG00000161860	44.3672372492893	1.12916059969144	0.530762971531521	0.0028328600889158	0.0109328439552067	SYCE2
ENSG00000165060	333.478908507054	1.12909640422391	0.310830210324511	3.05167530797866e-05	0.00022083054307836	FXN
ENSG00000164466	5794.35866323046	1.12864494170355	0.233633536981797	1.63826994288277e-07	2.23160591096054e-06	SFXN1
ENSG00000198937	606.406955752844	1.12821940376872	0.222325790666589	4.75445605569528e-08	7.45342960110506e-07	CCDC167
ENSG00000143156	268.303432241347	1.1275815719293	0.270126675510064	3.45215470409458e-06	3.27306742929927e-05	NME7
ENSG00000116761	54.6689996707395	1.12728961666767	0.461739325936721	0.00133667411535893	0.00578885896351562	CTH
ENSG00000038210	2097.73445885087	1.1269643871462	0.240923275682443	3.48976152970719e-07	4.33775211331e-06	PI4K2B
ENSG00000091483	1537.79927381733	1.12625248836196	0.224802789904903	6.70539526283954e-08	1.01277087088652e-06	FH
ENSG00000117877	227.614103522431	1.12513318074809	0.388283929245018	0.000376432578858664	0.00195863417640767	CD3EAP
ENSG00000105258	560.999280542153	1.12503664848222	0.192743929375935	6.84529308012007e-10	1.78340479458429e-08	POLR2I
ENSG00000175602	2559.97113498706	1.12420703130751	0.176895105732371	2.73884404891185e-11	1.00011805280044e-09	CCDC85B
ENSG00000102900	2154.46162494674	1.12397671896487	0.206361822062478	6.53477280181404e-09	1.28192927077657e-07	NUP93
ENSG00000160256	740.199506779348	1.12314493086883	0.234894520706169	2.1456295383457e-07	2.82946143254652e-06	FAM207A
ENSG00000108384	753.655923452513	1.12116205984121	0.334192611799445	8.65854469790535e-05	0.000546507078106158	RAD51C
ENSG00000167693	14.9881823127294	1.12073198966857	0.966044503508239	0.0146347072559232	0.0429799986190187	NXN
ENSG00000109971	33093.1758656952	1.12051381435272	0.162268216393837	6.81034333285438e-13	3.52837873242042e-11	HSPA8
ENSG00000189308	876.02362507004	1.12043827292876	0.254255104140395	1.27699170258667e-06	1.37408840896678e-05	LIN54
ENSG00000167815	3115.8061133174	1.11909905456381	0.228621946551344	1.24439057502128e-07	1.74473728656607e-06	PRDX2
ENSG00000169813	11175.9978060315	1.11861234344176	0.143918536918737	1.07467889470711e-15	9.92032269048162e-14	HNRNPF
ENSG00000090263	788.142470878948	1.1182936510705	0.201006030579184	3.4763310002249e-09	7.31679157859836e-08	MRPS33
ENSG00000135625	14.1291351687126	1.11804586620554	0.826853480015951	0.0121565813684731	0.0369369143167391	EGR4
ENSG00000144893	56.5224182438911	1.11682480238976	0.618023495805257	0.00579539701936947	0.0199073091796815	MED12L
ENSG00000124733	1181.5535770136	1.11648404875741	0.196530232255584	1.78449571207928e-09	4.0767656437389e-08	MEA1
ENSG00000105835	4432.05166388163	1.11590465906221	0.342286713849982	0.000122765209613118	0.000743913807668963	NAMPT
ENSG00000158042	805.948655672599	1.11544140779313	0.273556791399315	5.51679935557044e-06	4.93958622752577e-05	MRPL17
ENSG00000197785	1818.95755510666	1.11269578049756	0.269420293977279	4.47547797978347e-06	4.10421417359367e-05	ATAD3A
ENSG00000165118	608.578550535755	1.11225317848634	0.19371204160434	1.27643136999697e-09	3.05834779187868e-08	C9orf64
ENSG00000105220	8609.95675587383	1.11150569790169	0.228017048606349	1.42787707877806e-07	1.97159792540464e-06	GPI
ENSG00000170860	1111.41934578571	1.11059881033193	0.227424085212063	1.37263471256957e-07	1.90254285427421e-06	LSM3
ENSG00000103404	236.357791602931	1.10957416166029	0.333399489907066	0.000100150879430744	0.000619470660696626	USP31
ENSG00000228638	15.9374206487673	1.10951248289493	1.51007489648567	0.00761742413343433	0.0250312356101379	FCF1P2
ENSG00000115540	937.708289191419	1.10875938064498	0.168878517547493	7.38657309550927e-12	3.1093711051351e-10	MOB4
ENSG00000105374	2089.76799900573	1.10856072948151	0.355869356023004	0.000205152925749278	0.00116257586623578	NKG7
ENSG00000235750	1669.05447547298	1.10850468540945	0.159703112247017	5.60241736862052e-13	3.04119283129445e-11	KIAA0040
ENSG00000020426	352.162448523692	1.10817600826618	0.282638705108783	1.09002682914257e-05	8.98963169521887e-05	MNAT1
ENSG00000158089	11.0591325592768	1.10742271422426	1.34219561239539	0.0116902449888109	0.0357951010475714	GALNT14
ENSG00000179041	1060.60255296602	1.10736949037205	0.203081131964964	6.82465967763246e-09	1.32876270061827e-07	RRS1
ENSG00000197170	1465.24908201099	1.10692815151087	0.235672334674938	3.49552298591042e-07	4.34194573079106e-06	PSMD12
ENSG00000167005	5252.93740699098	1.10635391294306	0.208661554940833	1.57188655789091e-08	2.81346034008329e-07	NUDT21
ENSG00000061676	89.0395343838166	1.10526166206475	0.543513605160313	0.00381489317262405	0.0140603632639174	NCKAP1
ENSG00000099783	9916.48138945947	1.10474436916035	0.15638542021812	2.37192264050923e-13	1.38692647002123e-11	HNRNPM
ENSG00000101134	36.5515098020814	1.10422539489704	0.85638590983031	0.0136797383031586	0.0406538179118865	DOK5
ENSG00000184785	19.6729040846118	1.10401224168428	0.852419514502872	0.0136001727960091	0.0404512826783488	SMIM10
ENSG00000106028	1796.62828269251	1.10378616671177	0.201637818676515	6.16126754071564e-09	1.2152131261162e-07	SSBP1
ENSG00000158710	11961.2307891527	1.10333049793343	0.15757991636006	3.73225749780444e-13	2.08834161838688e-11	TAGLN2
ENSG00000161960	13191.6252904132	1.10302289329697	0.190602484835641	1.0206458766103e-09	2.51496548321927e-08	EIF4A1
ENSG00000147592	296.591647227026	1.10217015725371	0.275571429825108	8.1198181370797e-06	6.93559853559391e-05	LACTB2
ENSG00000164430	1221.02586269388	1.10215649173003	0.254158348806435	1.9079961253654e-06	1.94162896137492e-05	MB21D1
ENSG00000136379	119.295550472717	1.10162055940994	0.365162494035375	0.000289393847473242	0.00156579206078575	ABHD17C
ENSG00000136950	1907.72568044781	1.10117980244406	0.220842205433039	8.51532501934582e-08	1.24980779238744e-06	ARPC5L
ENSG00000100462	1368.9320509555	1.10096015486412	0.282296108375139	1.22561944854817e-05	9.94551078618849e-05	PRMT5
ENSG00000100804	1269.450479655	1.10095874650702	0.285433224609801	1.45537790826771e-05	0.0001156227490688	PSMB5
ENSG00000204392	1315.06417550792	1.1004825833345	0.178354006856611	9.9659769925452e-11	3.23627306445419e-09	LSM2
ENSG00000179051	8199.66482621796	1.10029380100392	0.176337238341426	6.42616333002786e-11	2.19249118492601e-09	RCC2
ENSG00000125498	14.5748232727068	1.09946431834487	1.15658443537846	0.0156135364649483	0.0453203767941077	KIR2DL1
ENSG00000162105	15.7600931890134	1.0990252182388	1.39332059139083	0.0105705756445665	0.0328850266913599	SHANK2
ENSG00000112110	1011.83129376943	1.09860100265576	0.206242645565014	1.42501030101539e-08	2.58105700437897e-07	MRPL18
ENSG00000108953	5415.67128210219	1.09787277759882	0.223252236409444	1.22546325867638e-07	1.72085323235752e-06	YWHAE
ENSG00000126067	3512.21534184347	1.09741100461334	0.196283642708795	3.27510495389352e-09	6.93338574930777e-08	PSMB2
ENSG00000139514	2809.61880293963	1.0973412603201	0.212681246210335	3.5184212303595e-08	5.70253922228944e-07	SLC7A1
ENSG00000151247	1760.12964079968	1.09715531190408	0.192057444241316	1.62319395916911e-09	3.75067117503052e-08	EIF4E
ENSG00000184009	94162.7316271192	1.09680191300013	0.126665831755991	7.44755042488437e-19	1.07487067044859e-16	ACTG1
ENSG00000280893	77.8017019434442	1.09579044578945	0.79358417174851	0.0125531015495518	0.0379325609303091	AC009133.23
ENSG00000069399	2140.90813528692	1.09557886374282	0.198747998566556	5.1588088160274e-09	1.04468750912537e-07	BCL3
ENSG00000100632	3143.652102049	1.09529094008292	0.175872579031362	7.09358268947382e-11	2.38882965200151e-09	ERH
ENSG00000112576	7333.12551469499	1.09522228701241	0.218394946676305	7.55718914558351e-08	1.1273043433926e-06	CCND3
ENSG00000257605	24.308637114412	1.0943681438151	0.701397497126253	0.00968050990557439	0.0306120270991902	RP11-680A11.5
ENSG00000164976	131.194256975191	1.09430363079705	0.351455152990299	0.000219628294509983	0.00123303235924502	KIAA1161
ENSG00000037897	228.133943617502	1.09371752349888	0.288503349244066	1.95375769169585e-05	0.000148968904081715	METTL1
ENSG00000117461	168.859035820872	1.09348859086136	0.266904051885723	5.62528438391823e-06	5.02929186438314e-05	PIK3R3
ENSG00000166226	3883.69267286796	1.09333525124706	0.193639588678358	2.4285037125314e-09	5.32718214865905e-08	CCT2
ENSG00000196636	286.129526362581	1.09312607219095	0.297242868792839	3.03605246604738e-05	0.000219872780504064	SDHAF3
ENSG00000278903	29.2048915310692	1.0931060790427	0.612819410628127	0.00658730456078346	0.0221546390674768	CH507-145C22.1
ENSG00000131495	1076.63732168021	1.09246357248596	0.146451899557765	1.35964335646357e-14	1.01749442128765e-12	NDUFA2
ENSG00000142856	500.448184569797	1.09204700398237	0.288559865316439	2.01963359565228e-05	0.000152838272729657	ITGB3BP
ENSG00000099956	2594.784283163	1.09179671845446	0.178757449929738	1.53343403796361e-10	4.71835837231273e-09	SMARCB1
ENSG00000138606	663.690616876312	1.0917385075264	0.337529702025647	0.000149211188483938	0.000882408280513954	SHF
ENSG00000171421	454.3931345424	1.09166129074048	0.212027259833155	3.824315946904e-08	6.15989242643484e-07	MRPL36
ENSG00000168411	2686.16555843312	1.09161617611505	0.221495321944886	1.19426315423625e-07	1.68223667387965e-06	RFWD3
ENSG00000157557	1429.98545795921	1.09152549511676	0.148483179100399	3.0830264223589e-14	2.13987921719835e-12	ETS2
ENSG00000103494	122.735680983195	1.09098090051097	0.385398910973763	0.000533633020390344	0.00264310676370906	RPGRIP1L
ENSG00000173456	1239.08972930835	1.09087358002129	0.170492607814879	2.41457300744538e-11	8.99774797958899e-10	RNF26
ENSG00000270800	204.512483812507	1.09073520494281	0.406970892596099	0.000822525012189822	0.00381085792271896	RPS10-NUDT3
ENSG00000267201	9.76838519658024	1.08935181170259	1.11718272006669	0.0165169298376778	0.0475028260474729	AC005624.2
ENSG00000104549	1572.05064841859	1.08922319352428	0.174832116699936	7.18240927807092e-11	2.40981757789151e-09	SQLE
ENSG00000127124	1571.68462152244	1.0877784529	0.235157992134005	5.36739787452702e-07	6.37531876866583e-06	HIVEP3
ENSG00000122733	18.4941065763074	1.0869052464251	0.92043495411508	0.0160214194082142	0.0463047539635052	PHF24
ENSG00000116120	1215.61506131108	1.08673819784965	0.258899652780493	3.77218159118152e-06	3.53229259709763e-05	FARSB
ENSG00000160783	1772.9625274639	1.08596508988888	0.151696044443446	1.30369890078452e-13	8.03653034263274e-12	PMF1
ENSG00000125977	3920.08862120847	1.0855876746864	0.207054572837536	2.37881331367268e-08	4.03935152701483e-07	EIF2S2
ENSG00000026103	2402.6684067777	1.08495571602922	0.225103684884247	2.11941333854717e-07	2.80098339836339e-06	FAS
ENSG00000197635	5857.55448839004	1.08388724682483	0.145268768542794	1.39432689705538e-14	1.03493202542662e-12	DPP4
ENSG00000176340	3587.28233845399	1.08375385582017	0.20141022610878	1.13315147930207e-08	2.08777706698157e-07	COX8A
ENSG00000107968	799.644299795814	1.08233408138558	0.359048477726905	0.000317402025414295	0.00169215943481646	MAP3K8
ENSG00000138587	6.20407373132381	1.08097730429677	1.36055403810327	0.0117464021374619	0.0359186687186387	MNS1
ENSG00000125611	424.657259640073	1.08076501610116	0.207043114131504	2.74981743182269e-08	4.59608731596466e-07	CHCHD5
ENSG00000156127	1697.55027739057	1.08045763868698	0.236625155756257	7.35350891130277e-07	8.43495159467981e-06	BATF
ENSG00000196497	1360.33513988309	1.08033897962289	0.243134813479145	1.29972199949919e-06	1.39606878682178e-05	IPO4
ENSG00000172586	745.406576377354	1.08011272360071	0.185671012163997	9.45934044345284e-10	2.3661362581044e-08	CHCHD1
ENSG00000164949	58.4495879979575	1.07929307818014	0.632807761722521	0.00797353541539094	0.0260320900410923	GEM
ENSG00000140374	2154.05164157563	1.0789850352519	0.178005695363615	2.16286383578058e-10	6.38501280092042e-09	ETFA
ENSG00000235288	143.581512047273	1.07887271312024	0.378591735207255	0.000531918724425964	0.00263711614059055	RP11-70C1.3
ENSG00000185090	46.9909318952386	1.07879299178174	0.442201608082472	0.00164086918496775	0.00689127162324216	MANEAL
ENSG00000204472	456.087846905111	1.07856845603636	0.352517539732103	0.000279903419151096	0.00151986971551588	AIF1
ENSG00000235831	527.080748952137	1.07844092709749	0.291621257899644	2.99927907065168e-05	0.000217471650318185	BHLHE40-AS1
ENSG00000169139	1332.21678439499	1.07842647140177	0.216349790888762	9.52006862852134e-08	1.3761720827477e-06	UBE2V2
ENSG00000132313	1111.04423247231	1.07835731996963	0.165144143822127	1.07460958389191e-11	4.32340161129966e-10	MRPL35
ENSG00000228084	10.0291929681538	1.07828660947834	0.977449575486551	0.0172614031748562	0.0491618820258043	RP5-884G6.2
ENSG00000166130	487.99829539053	1.07767114804312	0.30202068957418	4.90345082505323e-05	0.000333552320054573	IKBIP
ENSG00000213347	910.824430597265	1.07761400521462	0.325994314121491	0.000124856668665814	0.000754575779224933	MXD3
ENSG00000083093	604.258443470283	1.07710386440069	0.209484375205551	4.23634029512056e-08	6.76958244874932e-07	PALB2
ENSG00000123684	1692.94572309002	1.07685876572355	0.230370792856753	4.46592227601111e-07	5.40697713643555e-06	LPGAT1
ENSG00000079739	1024.67248435993	1.07681406840423	0.181099966525879	4.43300963969375e-10	1.2095571276722e-08	PGM1
ENSG00000266709	185.017077861913	1.07639503303075	0.432319556077932	0.00145739597111499	0.00623154143774421	RP11-214O1.2
ENSG00000259781	1823.89879813786	1.07609794306517	0.219275710160014	1.42299702263444e-07	1.96784797388648e-06	RP11-673C5.1
ENSG00000068001	166.020346858069	1.07584899066207	0.278416274658903	1.58545343750147e-05	0.000124273580866225	HYAL2
ENSG00000101182	5567.12668217163	1.07548796719925	0.189040912578358	2.05110041462527e-09	4.59916905548218e-08	PSMA7
ENSG00000133106	3177.09048920572	1.07548164824878	0.307643829395246	6.45018888151336e-05	0.000422234286574228	EPSTI1
ENSG00000041357	4297.41041994403	1.07490658217483	0.195342388544712	5.97916011069707e-09	1.18572548105808e-07	PSMA4
ENSG00000187514	45622.443354573	1.07374333804371	0.152282188938167	2.99571391945355e-13	1.69183408774108e-11	PTMA
ENSG00000253824	13.1113349971481	1.07280083778045	0.958746369562249	0.0174413545527158	0.0495579738345525	KB-173C10.2
ENSG00000132004	183.230190478683	1.07275957868017	0.333283470157748	0.000171092802205891	0.000993398023024945	FBXW9
ENSG00000171476	1214.31073686548	1.07271533239048	0.336994452625717	0.000192557625389978	0.00110219087746829	HOPX
ENSG00000124767	2785.38869686259	1.07247288531313	0.17335345116844	1.01871980851495e-10	3.28464888614263e-09	GLO1
ENSG00000226806	51.8470590364696	1.07235459268261	0.563798107416969	0.00566018240077936	0.0195202763053618	AC011893.3
ENSG00000171612	498.06411898378	1.07223327486942	0.21119691079304	6.07723573973432e-08	9.27913786121482e-07	SLC25A33
ENSG00000178078	185.849763690672	1.07211158148724	0.374912742000145	0.000531867250463693	0.00263711614059055	STAP2
ENSG00000188290	6.6707508254079	1.07198760511015	1.36711447790967	0.011729955964534	0.0358985609584399	HES4
ENSG00000213390	1645.17627377841	1.07151538535299	0.202779227201766	2.0286191242272e-08	3.5150144617408e-07	ARHGAP19
ENSG00000102981	219.390134672174	1.07137967049989	0.349758759798292	0.000285608264032955	0.00154761212200217	PARD6A
ENSG00000103485	123.381851531357	1.07021642455197	0.427694056743137	0.00144799867912463	0.00620010736517105	QPRT
ENSG00000126953	234.436076422421	1.07020485091071	0.29628405416315	4.30658234492942e-05	0.00029823000739734	TIMM8A
ENSG00000112208	552.928645483938	1.07013312210104	0.258129918770116	5.07825638679149e-06	4.60130006944709e-05	BAG2
ENSG00000221882	20.9016183912193	1.06994559635803	0.96462252262349	0.017686613648455	0.0501061020715306	OR3A2
ENSG00000159210	1486.69614579174	1.06984739749938	0.151775781877329	3.09385395951418e-13	1.74184935770172e-11	SNF8
ENSG00000120705	3676.23623237616	1.06950908337993	0.213507793195405	8.73078604740068e-08	1.27730767716799e-06	ETF1
ENSG00000134825	1307.03771925054	1.06937327175865	0.169253251088161	4.46398397174434e-11	1.5641146151478e-09	TMEM258
ENSG00000103121	990.908184145882	1.06917677075648	0.295181193596708	4.16717847984705e-05	0.000289679436758481	CMC2
ENSG00000136527	5738.04417263791	1.06907046507729	0.157679053139032	2.05468213743195e-12	9.70503757641558e-11	TRA2B
ENSG00000099817	3905.74027800064	1.06892720414027	0.139167503413347	2.75484628816537e-15	2.3519661854595e-13	POLR2E
ENSG00000115241	4513.43433400944	1.0687307761027	0.171704382981323	8.16093553935235e-11	2.69830205060223e-09	PPM1G
ENSG00000182636	123.814166386899	1.06840425973749	0.386528144285884	0.000713988849461387	0.00337858111565322	NDN
ENSG00000260027	22.1819870048717	1.06835202180699	0.790399551086504	0.0142227403418859	0.0419598528743016	HOXB7
ENSG00000244734	148.653070453472	1.06808614103877	0.713424228746114	0.0116496906723927	0.0357190397702684	HBB
ENSG00000113070	468.350751652753	1.06757814236599	0.921010007108234	0.0173087780882457	0.0492582362339198	HBEGF
ENSG00000126249	266.450415440136	1.06752959393794	0.264623762554455	8.22630282714091e-06	7.0133763202793e-05	PDCD2L
ENSG00000135604	1331.21541977348	1.06685396138637	0.203239119350798	2.49948783041809e-08	4.20473507827502e-07	STX11
ENSG00000234618	10.6069663091882	1.06606161389826	1.0234050052706	0.0182340247902596	0.0513493785296564	RPSAP9
ENSG00000106952	2312.53730043068	1.06514212396934	0.373221429108917	0.000557496907121362	0.00273411037109007	TNFSF8
ENSG00000005243	39.1073801641424	1.06511670667115	0.562153896758987	0.00589969825063762	0.020204522163436	COPZ2
ENSG00000128626	1104.67454327267	1.06484571666066	0.166173548447482	2.54216157767997e-11	9.3961805467704e-10	MRPS12
ENSG00000025770	2540.19818087049	1.06452121666335	0.28825181773617	3.25293179283203e-05	0.000232983712692598	NCAPH2
ENSG00000105926	500.102853452615	1.06437800305271	0.348766638348054	0.000305274284704783	0.00163710199568165	MPP6
ENSG00000112081	9378.35006267706	1.0637746215207	0.18762077235209	2.41576918423939e-09	5.30564765886394e-08	SRSF3
ENSG00000103018	3179.64445735268	1.06308347402321	0.158151646784059	3.14252770956698e-12	1.4394676674679e-10	CYB5B
ENSG00000229757	14.0746453215569	1.06256655730646	1.10354018489738	0.0180241568961769	0.0509037572848233	RP4-738P11.4
ENSG00000174944	252.210191963655	1.06198931711021	0.410644309511829	0.00120166105399295	0.00529237255191617	P2RY14
ENSG00000217555	1006.04722893056	1.06193932289042	0.229828350255138	6.17105306772951e-07	7.22843118608629e-06	CKLF
ENSG00000288684	113.521236889307	1.06085332045265	0.479968786757487	0.00306939922722883	0.0116994463896175	NA
ENSG00000129422	143.712728665518	1.06071780826889	0.301126098057846	6.25033245991273e-05	0.000411670756188023	MTUS1
ENSG00000150779	735.345890899845	1.06064011717784	0.239728548102905	1.54702632190679e-06	1.61775006692783e-05	TIMM8B
ENSG00000237190	599.049472913617	1.06026804683069	0.192994121663927	6.70064533907779e-09	1.30882100420118e-07	CDKN2AIPNL
ENSG00000167491	4432.34732539177	1.06021527484968	0.162277513484934	1.13532238675049e-11	4.52759596558282e-10	GATAD2A
ENSG00000177374	844.942704821384	1.0601182465431	0.288701284932608	3.59268245428331e-05	0.000254312691440802	HIC1
ENSG00000182180	2257.58741536603	1.05872290292458	0.181823257244566	1.00523141514986e-09	2.49728596782789e-08	MRPS16
ENSG00000171208	243.059300299656	1.05792453952882	0.285776152779414	3.23650323061284e-05	0.000232081274639962	NETO2
ENSG00000138030	231.259968098387	1.05775608856019	0.312926965731393	0.000105266998260808	0.000647372459713492	KHK
ENSG00000144231	1548.83731214103	1.05726115701359	0.210953653111951	9.08772603501133e-08	1.3215143808189e-06	POLR2D
ENSG00000112039	510.531428985818	1.05657338900186	0.22180179142871	3.16853591939033e-07	3.99305791365996e-06	FANCE
ENSG00000132321	10.0711077358071	1.05646352153761	0.888604646570473	0.0175347962203004	0.049784585365521	IQCA1
ENSG00000178741	2565.58695108159	1.05636060344806	0.135642684121356	1.25587996954665e-15	1.14764709779929e-13	COX5A
ENSG00000185499	137.736762285222	1.05605384689927	0.337561596508876	0.000247679253264449	0.00136444932463315	MUC1
ENSG00000104472	1065.30456692703	1.05555497616499	0.163839140661145	2.10893017656577e-11	7.95661727403495e-10	CHRAC1
ENSG00000115523	3961.87344487887	1.0552682269338	0.568299723159518	0.00658552638993935	0.0221527557160649	GNLY
ENSG00000172893	595.026171045557	1.05498129819791	0.32849242802109	0.000189423624836655	0.00108733226567379	DHCR7
ENSG00000229191	7.75506965989765	1.05476443739322	1.18438133766529	0.0170742614575033	0.0487280986510825	RP11-168O16.1
ENSG00000163565	8799.52311769211	1.05456826736935	0.171467526158902	1.38323995544931e-10	4.29986642561466e-09	IFI16
ENSG00000004961	531.413195940494	1.05425303222861	0.239764732344851	1.80070792362168e-06	1.84691898426735e-05	HCCS
ENSG00000100629	449.49130362867	1.05404058211833	0.294566925518842	5.2436185307517e-05	0.000352906006594077	CEP128
ENSG00000081870	740.857946465614	1.05340402729285	0.159755977816628	7.79989530488693e-12	3.26071485331882e-10	HSPB11
ENSG00000065427	4840.38994674945	1.05298716147654	0.199316343996759	2.2121015568656e-08	3.79500630298122e-07	KARS
ENSG00000166845	260.243964193456	1.05290223963898	0.387518455998137	0.000871998357606451	0.0040003254624302	C18orf54
ENSG00000188612	5956.08892543181	1.05276179257993	0.16703887434654	5.30161897014445e-11	1.84693373509726e-09	SUMO2
ENSG00000114054	788.09378665047	1.05233254016939	0.188768396044174	4.38334739440228e-09	9.07872122633319e-08	PCCB
ENSG00000237515	9.77869045923774	1.05230345975084	1.19066469383159	0.0170409444430581	0.0486482848817914	SHISA9
ENSG00000166788	430.494086180465	1.05210170669018	0.232944284029363	1.05027513513657e-06	1.15194531558857e-05	SAAL1
ENSG00000152082	3619.52376551093	1.05209035635304	0.1297902937844	9.85123360425476e-17	1.08465219162484e-14	MZT2B
ENSG00000091127	444.942654230051	1.05186689395325	0.405426569444464	0.00122648944263931	0.00538476835209944	PUS7
ENSG00000144118	2443.56175039736	1.05170919052322	0.226397788859958	5.73115478945775e-07	6.7544426342378e-06	RALB
ENSG00000149328	46.3023824512584	1.05049883880026	0.493290536726445	0.00383283448462046	0.014117904618761	GLB1L2
ENSG00000004142	2557.95027255534	1.05045974446796	0.181617320127631	1.3112802992656e-09	3.12115605263677e-08	POLDIP2
ENSG00000125445	1306.22189678174	1.05019504228367	0.163916364958133	2.72551554830661e-11	9.98861249351231e-10	MRPS7
ENSG00000164934	1361.88549946555	1.04981702117614	0.224118375453296	4.79650043232416e-07	5.7460052939272e-06	DCAF13
ENSG00000174807	319.136779542098	1.04879914022157	0.371684831170921	0.000657374183920098	0.00314919640004926	CD248
ENSG00000130725	1747.93877836225	1.0482957722152	0.220988223914257	3.61899245969753e-07	4.48001210889038e-06	UBE2M
ENSG00000221866	368.796367989611	1.04779953363661	0.555562951387363	0.00640406758807034	0.0216263638048392	PLXNA4
ENSG00000123595	666.423837768071	1.04651415399679	0.265053540697411	1.28434359849926e-05	0.000103711315891248	RAB9A
ENSG00000009844	1234.91294538463	1.04560482189195	0.191839067209163	9.09307162675169e-09	1.72247403679666e-07	VTA1
ENSG00000134247	335.017122901941	1.04528375049743	0.540458211543578	0.00588481941381829	0.0201611607084186	PTGFRN
ENSG00000100410	874.33769942452	1.04473091220482	0.210740728198351	1.26645624097825e-07	1.77157744170688e-06	PHF5A
ENSG00000139496	2969.23303202501	1.04464436414827	0.218416856688021	3.03489694113858e-07	3.84328696898364e-06	NUP58
ENSG00000110107	3900.50219320074	1.0439084282681	0.168166169521648	1.00772353318785e-10	3.26656906435314e-09	PRPF19
ENSG00000100401	4364.23331089	1.04369973418812	0.22539056909544	6.36407332929684e-07	7.41388042878046e-06	RANGAP1
ENSG00000157388	16.3399035187226	1.04350272078131	1.13056599050479	0.0186570973159105	0.0523665454820319	CACNA1D
ENSG00000120334	474.567087826375	1.04348773911637	0.281109117879366	3.3151119103638e-05	0.000237063743963687	CENPL
ENSG00000143493	1037.63445737391	1.04272731932619	0.210743460858367	1.34093359924212e-07	1.86286306357661e-06	INTS7
ENSG00000177917	1288.42304684935	1.04262500830943	0.243363193190716	3.1353077591505e-06	3.00556518714559e-05	ARL6IP6
ENSG00000131873	1660.23480595397	1.04217525807091	0.151500715592066	1.15713011640234e-12	5.65656214160661e-11	CHSY1
ENSG00000141759	1914.97146469093	1.04215606587191	0.209333121577575	1.15006397069127e-07	1.6224913349124e-06	TXNL4A
ENSG00000206053	2025.84571648428	1.04182391605092	0.307850434660261	0.000111241340636989	0.000679745893643696	HN1L
ENSG00000121742	150.188127277637	1.04161987373134	0.38631709653875	0.000969544961778976	0.00437281129215047	GJB6
ENSG00000115607	321.647035664933	1.04132528608869	0.27793942781982	2.92872416142728e-05	0.00021285473168789	IL18RAP
ENSG00000289744	82.7523518625761	1.04122814118095	0.80798342824937	0.0167197640369555	0.0479006271641921	NA
ENSG00000158423	27.1298110183916	1.04102313038877	0.710904616173068	0.0133804109741793	0.0399610401651258	RIBC1
ENSG00000235034	5.45049038754768	1.04076485244271	1.32165174153062	0.0137406862411547	0.0408158084442009	C19orf81
ENSG00000134001	2446.33872858754	1.04056288594533	0.249397599615502	5.15306547666364e-06	4.66443482793073e-05	EIF2S1
ENSG00000133739	277.70990801309	1.04039267660752	0.272891813242044	2.27316175418863e-05	0.000169514359064191	LRRCC1
ENSG00000164167	726.131731978442	1.04011952161102	0.230435434924728	1.12008369875815e-06	1.21733978087345e-05	LSM6
ENSG00000122483	603.156897709444	1.0399019998596	0.321905459266209	0.000189857740243148	0.00108913659505415	CCDC18
ENSG00000228300	1041.95233630589	1.03971106712893	0.16828496254737	1.23403432849809e-10	3.90276769804134e-09	C19orf24
ENSG00000079246	8992.39198044229	1.03953393922735	0.178284744295666	1.03954322680134e-09	2.54429254096667e-08	XRCC5
ENSG00000108671	3078.86810495933	1.03921196125418	0.253321957183943	6.98698139866618e-06	6.10270205258138e-05	PSMD11
ENSG00000100387	1677.7214470289	1.03911923348831	0.171951946901749	2.87405190147555e-10	8.24138993238813e-09	RBX1
ENSG00000169981	92.2470868408164	1.03882210025742	0.48602888670301	0.00394716484287976	0.0144424934945208	ZNF35
ENSG00000157193	1719.88660530027	1.03878489871273	0.282253499939465	3.81869209461265e-05	0.000268015884756971	LRP8
ENSG00000106484	75.6711910591275	1.03835152185046	0.642398585384551	0.0107130773339444	0.0332736654684506	MEST
ENSG00000264522	653.00903219623	1.03779041060689	0.271034083332703	2.15336797386664e-05	0.000162014880449999	OTUD7B
ENSG00000013275	2880.18667375985	1.03766463141809	0.240884110892004	2.88566395625941e-06	2.79126590662646e-05	PSMC4
ENSG00000227028	53.5056953515827	1.03735785250503	0.754020345703083	0.0152653574648733	0.0445086620969571	SLC8A1-AS1
ENSG00000168028	34655.1613883605	1.03721357265997	0.11539309707891	5.07113366066504e-20	9.22185656191937e-18	RPSA
ENSG00000169976	2005.16842583071	1.03661919216791	0.125403260202583	2.77991005202577e-17	3.28264053870706e-15	SF3B5
ENSG00000150977	1372.1027820261	1.03479388745955	0.206104190714853	9.54747979926994e-08	1.37794381071209e-06	RILPL2
ENSG00000137198	52.0613655678224	1.03473303196145	0.804014370424185	0.0171100454345883	0.0488072433298806	GMPR
ENSG00000283228	177.834620527051	1.03386000966676	0.372492793451495	0.00080085144973221	0.00372784735350016	CTD-2021K4.1
ENSG00000082153	8458.36812199584	1.03330582453408	0.185540843334413	4.89943363532445e-09	9.98836330250842e-08	BZW1
ENSG00000174109	280.942671598586	1.03304886439975	0.251525220311966	7.02770532652679e-06	6.12650150349424e-05	C16orf91
ENSG00000224531	372.972680666986	1.03270538315237	0.230465459779027	1.34493690299288e-06	1.44038148297559e-05	SMIM13
ENSG00000090273	2940.75366381973	1.03266360834273	0.218603793438302	4.25631707244444e-07	5.17387205631031e-06	NUDC
ENSG00000141627	1096.76078941819	1.03265547470395	0.208933225674981	1.43711825901006e-07	1.98285246889969e-06	DYM
ENSG00000175592	54.1976875106576	1.0319188925105	0.562321625052189	0.00748925111372401	0.0246680006344994	FOSL1
ENSG00000267855	631.811000796265	1.03190674194675	0.229741372584949	1.28467105923763e-06	1.38153419350894e-05	NDUFA7
ENSG00000130021	747.569279205508	1.03156235147496	0.230206146637085	1.35087687060753e-06	1.44589145921118e-05	PUDP
ENSG00000137941	37.5866088465854	1.03144974578499	0.813418126346471	0.017648587056052	0.0500217511867684	TTLL7
ENSG00000119335	14245.0900957514	1.03131049824845	0.171440095496857	3.51488507973687e-10	9.89445590944504e-09	SET
ENSG00000212232	11.0002232665675	1.031009200047	1.24002661690928	0.0165746641514262	0.0475935998095192	SNORD17
ENSG00000160199	638.445088576322	1.03058154624275	0.231361429252508	1.53315827074707e-06	1.60715746885076e-05	PKNOX1
ENSG00000185104	1347.73633637096	1.03043059851955	0.289783240394745	6.30525961884488e-05	0.00041438795145896	FAF1
ENSG00000130669	481.352217373293	1.0302917412554	0.19679029731988	3.14308369754091e-08	5.14001592084366e-07	PAK4
ENSG00000136045	1650.14488578284	1.02999576992161	0.204005728677862	8.42172424406417e-08	1.23907002733258e-06	PWP1
ENSG00000092199	15761.6108039294	1.02986041113204	0.176961653653617	1.15532763843613e-09	2.80877447927287e-08	HNRNPC
ENSG00000227456	6.49015725546958	1.02953728611692	1.15145852213291	0.0189680079214758	0.0530993263626904	LINC00310
ENSG00000181751	259.239739468889	1.02895503836534	0.244747796197183	4.71669817323456e-06	4.31020885830505e-05	C5orf30
ENSG00000152422	225.09488388561	1.02763416065666	0.276413298939476	3.47023301143529e-05	0.00024689431656084	XRCC4
ENSG00000088247	8704.20265792105	1.02684188451994	0.147161668734948	6.14514442737372e-13	3.22975293097662e-11	KHSRP
ENSG00000119922	655.746685940358	1.02589254759503	0.509794740809277	0.00541708186837991	0.01880672657054	IFIT2
ENSG00000105202	4005.72001262759	1.02506408100157	0.156031378442965	1.03051542879827e-11	4.17370224336225e-10	FBL
ENSG00000103591	1507.68800649254	1.02494078778812	0.221048955785979	6.68743157901045e-07	7.73114706066784e-06	AAGAB
ENSG00000115091	13100.4322654071	1.02492548597996	0.153956934946187	5.71540136449178e-12	2.48647305773404e-10	ACTR3
ENSG00000156261	5916.72521125028	1.02458764697693	0.195931137650271	3.32534219990872e-08	5.41372855016474e-07	CCT8
ENSG00000181610	959.784304301809	1.02430413120227	0.225976066323839	1.09493283553991e-06	1.19444232839192e-05	MRPS23
ENSG00000067177	92.3855361785931	1.02424801461876	0.624495868822219	0.0108384990964793	0.0335714709707845	PHKA1
ENSG00000169857	309.754340765391	1.02398321165379	0.273336749735028	3.15710824879596e-05	0.000227014683686653	AVEN
ENSG00000256039	766.73015754109	1.02395931934766	0.28132869758202	4.74270220931947e-05	0.000324355169900243	RP11-291B21.2
ENSG00000160014	17891.8408988242	1.02357440447026	0.16185056350442	5.19723546622744e-11	1.81404466321202e-09	CALM3
ENSG00000099341	3600.62346050174	1.02346694848623	0.162291048574465	5.83189212889098e-11	2.00099921441288e-09	PSMD8
ENSG00000231789	8.06287163079126	1.0233363117555	1.03266845613622	0.0210110937767951	0.0577257501633205	PIK3CD-AS2
ENSG00000135272	3941.03749019263	1.02276235312709	0.169345509127017	3.14013076649296e-10	8.9363502329694e-09	MDFIC
ENSG00000130303	3598.54190647037	1.02252998437375	0.288576534116096	6.82614615982348e-05	0.000443809323977082	BST2
ENSG00000204475	495.09032198357	1.02178566378959	0.346059079650146	0.000498866786517317	0.00249501994301909	NCR3
ENSG00000173083	537.303671352099	1.02128891521079	0.330508699092444	0.000325342235925234	0.0017248829621867	HPSE
ENSG00000172062	833.115725008218	1.02128496707424	0.202106995161204	8.5337020161495e-08	1.25149492873934e-06	SMN1
ENSG00000116898	1234.67589512854	1.02063992854678	0.172264496683702	6.38020094414354e-10	1.67422733288962e-08	MRPS15
ENSG00000168917	44.3793317448136	1.02034569532086	0.489334365843254	0.00475574599056286	0.0168747787001728	SLC35G2
ENSG00000164403	29.3485027834937	1.02023608311395	0.887930096106131	0.0203291070866729	0.0561233964431678	SHROOM1
ENSG00000100294	298.588294623427	1.01938802354827	0.281349456208934	5.14417890392123e-05	0.000347241623488521	MCAT
ENSG00000120438	5615.54525648627	1.01828977573666	0.228204057057782	1.55665204042812e-06	1.62688030776928e-05	TCP1
ENSG00000163528	303.279339893772	1.01768047993068	0.290328918571692	8.00506621363761e-05	0.000510779400333333	CHCHD4
ENSG00000179091	2834.83810450655	1.01742244889359	0.203409687541324	1.12991682783967e-07	1.59654526140361e-06	CYC1
ENSG00000143106	3540.69692768302	1.01724945296952	0.1793311116565	2.88651974687049e-09	6.25641973740642e-08	PSMA5
ENSG00000104671	580.99464015031	1.01688285865026	0.188674727046491	1.43400268177418e-08	2.59259799464439e-07	DCTN6
ENSG00000149636	805.769006145003	1.01635639010444	0.255516796726709	1.29383970435553e-05	0.000104246677109904	DSN1
ENSG00000119917	2150.3229806946	1.01619850626933	0.89290422972367	0.020752491345386	0.0571534234614332	IFIT3
ENSG00000189343	20.5901166880906	1.01541067480619	0.704957331430715	0.0150949731741311	0.0441038057794944	RPS2P46
ENSG00000198843	2381.51977675617	1.01518651323617	0.155609548796019	1.45301984764427e-11	5.65806550950986e-10	SELT
ENSG00000023608	296.684890659689	1.01488088118238	0.306131523363068	0.000158458500197206	0.000929837956142689	SNAPC1
ENSG00000119013	922.748989855622	1.01406305173458	0.188779813889377	1.60099108909903e-08	2.8588457431846e-07	NDUFB3
ENSG00000111639	1788.3796931519	1.01325306740019	0.173137154975017	1.01643593916226e-09	2.5079901701039e-08	MRPL51
ENSG00000115946	729.769984563924	1.01299088376995	0.261603213932847	2.01200289690302e-05	0.000152324199334644	PNO1
ENSG00000185238	630.647242475295	1.01288886463057	0.27065506963185	3.35666993613606e-05	0.000239846926477934	PRMT3
ENSG00000123545	403.944683938265	1.01269494862548	0.247540160444301	8.18884773785435e-06	6.98471839178618e-05	NDUFAF4
ENSG00000110841	914.412215758911	1.01222337863345	0.706531465393214	0.0154214372811515	0.0448773942963257	PPFIBP1
ENSG00000241468	2285.97944981055	1.01210189856884	0.165798659639805	2.19068895553433e-10	6.45667401238117e-09	ATP5J2
ENSG00000287797	31.5296567013653	1.01168305349044	0.626881940797022	0.0118311347261686	0.0361326339742217	NA
ENSG00000054148	1467.42198942549	1.01162865110249	0.240365586657863	4.96785238156243e-06	4.51025439634113e-05	PHPT1
ENSG00000113734	240.60984934488	1.01094058825387	0.221249344660935	9.7485279538377e-07	1.08161672263904e-05	BNIP1
ENSG00000214026	1207.4457231306	1.01079788368392	0.178082000248145	2.9007100178193e-09	6.27969186595761e-08	MRPL23
ENSG00000084207	4338.28020462305	1.01020867343562	0.134922190006009	1.55022522470837e-14	1.14596933785861e-12	GSTP1
ENSG00000136875	1366.84232387782	1.01014083224464	0.238453434336174	4.43344907388242e-06	4.06977644667096e-05	PRPF4
ENSG00000108091	2071.42126991184	1.00993851815094	0.265613869975127	2.68942221949147e-05	0.000196888659667683	CCDC6
ENSG00000023734	2788.80032493123	1.00955200891936	0.175081150520245	1.71990294168363e-09	3.94904482254e-08	STRAP
ENSG00000137265	5739.7565430402	1.00938617296984	0.363219987611733	0.000878948138328309	0.00402611382758194	IRF4
ENSG00000173786	2746.81457000048	1.00918715098278	0.233707157385171	3.10008446417127e-06	2.97650665158155e-05	CNP
ENSG00000166689	122.471859020118	1.00900420118896	0.580975923272642	0.00973970195121634	0.0307393056926977	PLEKHA7
ENSG00000213246	1624.96165164709	1.00875791746203	0.167759384042623	3.90363867674219e-10	1.0854383690605e-08	SUPT4H1
ENSG00000166902	1342.98930958787	1.0083786330407	0.171768610711771	9.28786596277216e-10	2.3360974070956e-08	MRPL16
ENSG00000116212	508.00694360269	1.00823622649633	0.208717767112397	2.78413435954934e-07	3.57805535889786e-06	LRRC42
ENSG00000124562	1672.49445979005	1.00787334879984	0.21371505860231	4.89520708278592e-07	5.86039109943792e-06	SNRPC
ENSG00000069275	7629.06685039708	1.0067943554581	0.165034689483966	2.29153352894326e-10	6.7320738649165e-09	NUCKS1
ENSG00000178445	43.9027044622281	1.00633876588233	0.797261552117837	0.0192910933797445	0.053772000783362	GLDC
ENSG00000175701	274.187153211389	1.00627717973655	0.235444236242253	3.81590543228049e-06	3.56589107327959e-05	LINC00116
ENSG00000135316	7007.89906738629	1.00585460804865	0.218220080355918	8.2314343062072e-07	9.32639457061545e-06	SYNCRIP
ENSG00000260806	23.2614714149862	1.00557769285034	0.596195142536683	0.0107422034532052	0.0333413500250104	RP11-872J21.3
ENSG00000180385	129.468456702632	1.00546648491479	0.478344520106839	0.00486875746870242	0.0172153129629309	EMC3-AS1
ENSG00000123892	118.940352549537	1.00522336473031	0.299628535210182	0.000143820587951698	0.000853582699706797	RAB38
ENSG00000086475	1716.51447476205	1.00496907921385	0.183544708095805	9.3293664693831e-09	1.75990175566112e-07	SEPHS1
ENSG00000116752	998.609785546098	1.00496766288675	0.161282131912627	1.01458577816736e-10	3.27877056709782e-09	BCAS2
ENSG00000136522	641.354307508863	1.00437640191054	0.217712087480561	8.12575472192717e-07	9.23542810114034e-06	MRPL47
ENSG00000115128	1175.46761471798	1.00433132421962	0.185345187074652	1.28280507558734e-08	2.35159378019716e-07	SF3B6
ENSG00000183077	197.944363162537	1.00399659133861	0.376225972940544	0.00122589713636273	0.00538346762249609	AFMID
ENSG00000187522	716.650554883408	1.00371978872237	0.213494810025074	5.3415601469961e-07	6.34877590020419e-06	HSPA14
ENSG00000276672	92.6834109139472	1.00296083735547	0.435028822351983	0.00311312475023476	0.0118410737467097	RP11-142E9.1
ENSG00000149679	642.238055997454	1.00164374026167	0.282803974833338	7.48726801495934e-05	0.000482480399900905	CABLES2
ENSG00000087053	1397.53540784225	1.0014349146881	0.192719512150904	4.35091947392336e-08	6.9050182730209e-07	MTMR2
ENSG00000173905	437.744530952821	1.00112009600266	0.289990137912033	0.000103785741677179	0.000638911209343094	GOLIM4
ENSG00000173762	4786.87111191606	0.999028835671463	0.216079574684263	7.91071019797633e-07	9.01920156427584e-06	CD7
ENSG00000140905	268.455524985174	0.998002504550885	0.31433197473826	0.000272245520145432	0.00148227089336667	GCSH
ENSG00000176022	1202.61808967054	0.997887305595661	0.147556622204254	3.08747230400336e-12	1.41782029919952e-10	B3GALT6
ENSG00000170854	1206.74298469581	0.997525864489243	0.285388475024347	9.02065305033759e-05	0.000567418110412968	MINA
ENSG00000134308	8047.74004031803	0.997163303322396	0.12759560709021	1.27974698807707e-15	1.15208905832581e-13	YWHAQ
ENSG00000214736	1747.49160980291	0.996496955881678	0.168376020699925	7.29488416922743e-10	1.88701946824183e-08	TOMM6
ENSG00000177465	51.4962686040577	0.995839609078339	0.538144288892386	0.00834922224996237	0.0270980914894816	ACOT4
ENSG00000280206	156.913263039834	0.995470491203324	0.31814891906782	0.000319717975405329	0.00170101561812344	CTB-193M12.5
ENSG00000164933	1210.58298797392	0.995064251738836	0.205839035712592	2.88124339143295e-07	3.67429250162751e-06	SLC25A32
ENSG00000125741	1051.99594907115	0.994953002152756	0.187239709390873	2.36905497805222e-08	4.03382628987637e-07	OPA3
ENSG00000145088	133.201752340275	0.994821729223069	0.356843904224651	0.000910368221720049	0.004146017057846	EAF2
ENSG00000100644	5603.39395434577	0.994490555232188	0.182327681431411	1.09233383709754e-08	2.02694804363456e-07	HIF1A
ENSG00000145990	278.421114049542	0.993043270858455	0.331658464821188	0.000494988705706087	0.00247903321764395	GFOD1
ENSG00000166508	8553.38495668304	0.992984267760319	0.226281799590099	2.41447484506288e-06	2.39015923012893e-05	MCM7
ENSG00000170270	385.380209994077	0.992967080046128	0.239541691953008	7.04063417629101e-06	6.1300205226242e-05	GON7
ENSG00000075624	243871.962010355	0.992859136305884	0.143131014253033	9.35871840813017e-13	4.67550258933646e-11	ACTB
ENSG00000116237	2286.18005174495	0.992512737610084	0.184013693739546	1.5424798495719e-08	2.76900257299753e-07	ICMT
ENSG00000132773	566.167695531797	0.992444223783749	0.29016676256227	0.00012050765902549	0.000731696754383486	TOE1
ENSG00000160447	381.030863803889	0.990620000543032	0.283385316668551	9.26628786533025e-05	0.000579063384299074	PKN3
ENSG00000167315	1807.77569975279	0.990509644383858	0.20202601880545	2.07929198677452e-07	2.75597119384072e-06	ACAA2
ENSG00000010030	161.482882508954	0.989702374252357	0.647830388002133	0.0146017948562302	0.0429041265891979	ETV7
ENSG00000189403	18405.4621020076	0.989487530967032	0.158905123529854	1.10525637179611e-10	3.53857167625214e-09	HMGB1
ENSG00000135114	1233.97216727637	0.988879648819721	0.68817346624338	0.0166260755140301	0.0477110909298781	OASL
ENSG00000062582	908.451450261946	0.988726209897656	0.167951338691264	9.07431967472789e-10	2.28871710520009e-08	MRPS24
ENSG00000035928	2721.05159788499	0.988433941528601	0.177499179066107	5.86531555792629e-09	1.16441881463853e-07	RFC1
ENSG00000225964	44.8112777397115	0.988286459064585	0.788707487906729	0.0206884082351505	0.0570028339024564	NRIR
ENSG00000131711	6.09397881042488	0.988178412228755	1.31441748534729	0.0152429075259551	0.044457461645468	MAP1B
ENSG00000175061	5623.10136941988	0.987765602026054	0.223800250600851	2.1966305609224e-06	2.19965455673864e-05	LRRC75A-AS1
ENSG00000105968	6558.56492429194	0.98770177921486	0.166022276550757	6.25218199285282e-10	1.64538248248956e-08	H2AFV
ENSG00000054793	178.865272562131	0.987283801893608	0.487165075951664	0.00612711216323616	0.0208576440824503	ATP9A
ENSG00000136930	2285.95623764751	0.986944190479662	0.17923222210823	8.39113180155812e-09	1.59950452632426e-07	PSMB7
ENSG00000132432	1528.30246428991	0.986942471701963	0.229741702448535	3.74008696763855e-06	3.5094675699952e-05	SEC61G
ENSG00000204301	17.479926976184	0.984975078834616	0.749134317861425	0.0195930873394789	0.0544302311745225	NOTCH4
ENSG00000106868	229.860962860895	0.984404162710287	0.29715759052722	0.000181159627152302	0.00104484231518065	SUSD1
ENSG00000196421	643.177769264509	0.984274459008625	0.364222435186406	0.00121109821434503	0.00532877353686534	LINC00176
ENSG00000111052	27.8868245243261	0.984093052498815	1.15393086543271	0.0212826004223279	0.0583218940144714	LIN7A
ENSG00000115297	17.4200314220073	0.982885353386071	0.897626978865695	0.023787231477366	0.063958065542776	TLX2
ENSG00000188725	1284.01977011606	0.982574240641231	0.218837276085255	1.57847085156004e-06	1.64778946243509e-05	SMIM15
ENSG00000111335	9009.31316707911	0.982363249693265	0.35093123209016	0.000927038415444554	0.00420508695057601	OAS2
ENSG00000198865	246.112707086132	0.982142205138114	0.305475586103256	0.000254341941752354	0.00139692183955499	CCDC152
ENSG00000196976	1122.98697529564	0.981331107972788	0.218566736496136	1.58700553695569e-06	1.65290353319239e-05	LAGE3
ENSG00000116062	2234.29147841445	0.980747932413843	0.189742149307703	5.45210302568781e-08	8.41651048574982e-07	MSH6
ENSG00000079462	503.98221207658	0.980733862436917	0.224105622945898	2.67445570850625e-06	2.61619026676633e-05	PAFAH1B3
ENSG00000143256	962.862923604855	0.98037589165469	0.250832075094859	1.98307211630397e-05	0.000150698564291633	PFDN2
ENSG00000274523	1861.84188221309	0.980243144381036	0.15224570165973	2.91528702180155e-11	1.05606562731994e-09	RCC1L
ENSG00000127922	1341.9684157464	0.980002960172472	0.175043578806885	5.10112235226377e-09	1.03646826788734e-07	SHFM1
ENSG00000172965	632.80369178948	0.979884181042992	0.296213135344227	0.000187487344235891	0.00107825975804227	MIR4435-2HG
ENSG00000107937	2167.36661461488	0.978340971798105	0.198747028420785	1.97230616131641e-07	2.62950055304537e-06	GTPBP4
ENSG00000233461	38.7057476372053	0.978019166410635	0.669654206065718	0.016737169718823	0.0479164721877829	RP11-295G20.2
ENSG00000160877	3459.17043090842	0.977811193401148	0.174716272267125	5.20379935440614e-09	1.05145656955417e-07	NACC1
ENSG00000164163	3336.40356345818	0.976709466781909	0.237723385220068	8.77492668356993e-06	7.42886600282678e-05	ABCE1
ENSG00000083635	254.617830844879	0.976424570285443	0.309105996022394	0.000313421384477504	0.00167437364181064	NUFIP1
ENSG00000105523	9.96732252929143	0.976233992179812	0.909202419804812	0.0245638549104269	0.0656516316205339	FAM83E
ENSG00000214960	29.5991386138874	0.976213076512932	0.711948210955496	0.0189018035345073	0.052954752314746	ISPD
ENSG00000235978	60.922996138663	0.975951203447561	0.537940726048822	0.00962920896768338	0.0304746197489249	AC018816.3
ENSG00000117016	409.077545473068	0.97473154441489	0.271726521255516	7.05735863007157e-05	0.000457859674234219	RIMS3
ENSG00000158882	665.533542913219	0.974620515059485	0.201010568843612	2.90010612686365e-07	3.69316736113554e-06	TOMM40L
ENSG00000180549	1019.38310268634	0.974432356536544	0.289232004829392	0.000155152982076665	0.000912797469771642	FUT7
ENSG00000182004	1468.16541577991	0.974196805188106	0.240849873361576	1.15932223601005e-05	9.45393491562456e-05	SNRPE
ENSG00000106701	98.0457201240986	0.974195126686722	0.365362816987186	0.00139429569086774	0.00600835714180803	FSD1L
ENSG00000196678	349.755786085739	0.974123721036789	0.351333066652724	0.00103511808020603	0.00464666064886367	ERI2
ENSG00000105185	1326.49389614906	0.971056497466968	0.229694393756151	5.37091085200859e-06	4.83238573961735e-05	PDCD5
ENSG00000138430	1690.86361130624	0.970779074616635	0.158146728481383	2.06883332872298e-10	6.13731387974346e-09	OLA1
ENSG00000125753	5730.72678958131	0.97064561541968	0.227012632375763	4.35429331349274e-06	4.00722793045878e-05	VASP
ENSG00000183617	678.017631590974	0.970566415564861	0.239109560282101	1.10746847243953e-05	9.10869026291854e-05	MRPL54
ENSG00000091140	2223.90313418533	0.970526947644244	0.199908068485647	2.85426984189648e-07	3.64756831165759e-06	DLD
ENSG00000139618	771.845164482493	0.969692583025234	0.329056921913329	0.000629542477756924	0.00303425124781597	BRCA2
ENSG00000001460	161.29024300722	0.969431526058255	0.316602095709373	0.000440488489017845	0.00224881616305152	STPG1
ENSG00000196517	62.6264745328193	0.968584563385935	0.777146266721855	0.022271111596508	0.0605290934662231	SLC6A9
ENSG00000113810	6387.24213892066	0.968093578648197	0.23738071886824	1.03146823237066e-05	8.54155273481804e-05	SMC4
ENSG00000075239	888.404624257738	0.968045830457664	0.168259514735978	2.17039136288146e-09	4.83091394540997e-08	ACAT1
ENSG00000108468	1919.58163522953	0.967561083528775	0.189104526969901	7.54813911999729e-08	1.12695328322784e-06	CBX1
ENSG00000177700	1035.75676491379	0.966833778916046	0.21238778287962	1.25380176371073e-06	1.35153438488913e-05	POLR2L
ENSG00000035720	455.971108060395	0.966210010249584	0.328417832021151	0.000647958346500166	0.00311064480757802	STAP1
ENSG00000074071	1841.30444632626	0.965845261335651	0.208111323762302	8.262747851181e-07	9.35604418889954e-06	MRPS34
ENSG00000155438	1110.16129914738	0.965780182798726	0.20466846957499	5.6811476107502e-07	6.7041965802396e-06	NIFK
ENSG00000072506	1642.60024984932	0.965714918224116	0.189238021354326	8.15176156683003e-08	1.2042224540439e-06	HSD17B10
ENSG00000060688	1414.11748317289	0.965587675012124	0.187981317699768	6.84045625258155e-08	1.03060229455837e-06	SNRNP40
ENSG00000122121	19.8136965539674	0.965374673567316	0.698877876847044	0.0193913740477675	0.0540018586613556	XPNPEP2
ENSG00000173404	102.48313380954	0.965005804482196	0.689394346116591	0.0189761050094114	0.0531138170842153	INSM1
ENSG00000289531	22.62530632761	0.964913707907869	0.786954969188198	0.0229897932629281	0.0621387322363774	NA
ENSG00000178202	792.155732653755	0.964816693777262	0.265292577509886	6.0924226237396e-05	0.000402875292409835	KDELC2
ENSG00000151640	37.02900086235	0.964456891996151	0.901745483062938	0.0256289120802951	0.0680183546672748	DPYSL4
ENSG00000170265	1452.2154702981	0.964116262179725	0.174510259203175	8.23871848625019e-09	1.57375100496281e-07	ZNF282
ENSG00000172757	26098.9812269419	0.963582869752145	0.132244140118089	8.30419815977435e-14	5.3740869585586e-12	CFL1
ENSG00000155330	462.290013872766	0.962906476705926	0.349191295068603	0.00113091363729624	0.00501112682607993	C16orf87
ENSG00000196419	9470.87204963033	0.96278304776374	0.173115442775692	6.7168740107709e-09	1.31058319620031e-07	XRCC6
ENSG00000198015	1337.70497974603	0.962681330194049	0.213857759600451	1.61350523821688e-06	1.67762108387502e-05	MRPL42
ENSG00000091732	425.570905515491	0.962641737183032	0.243020042616601	1.71381331038765e-05	0.000132507206842684	ZC3HC1
ENSG00000055118	39.4268492888988	0.962146869751255	0.694384934544374	0.0195102747994365	0.0542499001877297	KCNH2
ENSG00000134046	3668.17644500927	0.962130008654552	0.199413233146527	3.41994943754312e-07	4.26555421959682e-06	MBD2
ENSG00000163840	5025.5826362582	0.962014224755292	0.301009541135571	0.00029376739356506	0.00158568122647095	DTX3L
ENSG00000104442	1245.30714551466	0.961930558391149	0.233171095777967	8.64300923749734e-06	7.32059259356726e-05	ARMC1
ENSG00000072274	11504.2114428349	0.961898070856029	0.255239440228201	3.71508777599255e-05	0.000261957623910138	TFRC
ENSG00000065150	4291.9889108138	0.961772138150586	0.208197538498168	9.29433129872186e-07	1.03628089924744e-05	IPO5
ENSG00000205220	4431.90531839146	0.961429500702534	0.12857614803809	1.99641515433339e-14	1.42932321187215e-12	PSMB10
ENSG00000145632	67.6537505681135	0.961081276253021	0.423396789730561	0.00400877757297927	0.0146326013979582	PLK2
ENSG00000106615	1402.97711815955	0.961002555330407	0.24727344775604	2.33670664764455e-05	0.000173440858724147	RHEB
ENSG00000029153	1274.70677446059	0.960104595284093	0.376886468523131	0.00203104806662495	0.0082553887106783	ARNTL2
ENSG00000128311	195.297084523992	0.959838128152502	0.378491842797281	0.00209528472671981	0.00847104329822135	TST
ENSG00000167721	1980.20522655584	0.959332999825585	0.231488567803314	8.05496724396036e-06	6.88991436177889e-05	TSR1
ENSG00000161016	25779.9435746584	0.958943003592728	0.176122357116141	1.31552200511828e-08	2.39947519188324e-07	RPL8
ENSG00000108439	809.746859269757	0.957558273572978	0.233879465469206	1.00321596144088e-05	8.33707841906046e-05	PNPO
ENSG00000124615	12.3967001256834	0.957495687907487	0.812952258932891	0.0245851526731316	0.0656892449839696	MOCS1
ENSG00000034152	2731.59513658142	0.95742380196557	0.20717516275104	9.3634882801948e-07	1.04271300903455e-05	MAP2K3
ENSG00000179934	429.61658392635	0.957340469625124	0.40576861218925	0.0032959112628204	0.012391638842382	CCR8
ENSG00000082515	617.788836175023	0.957323977820813	0.201372141179965	4.93499662360242e-07	5.9041390526454e-06	MRPL22
ENSG00000153140	354.463259762556	0.957278674145801	0.201846846354859	5.21892590339088e-07	6.21520416196222e-06	CETN3
ENSG00000161513	801.357011058394	0.957239855285998	0.37727609167734	0.00211024525591044	0.00851922431738895	FDXR
ENSG00000198157	97.149670768496	0.957232238470189	0.543935796584545	0.0113859402594631	0.0350107074092555	HMGN5
ENSG00000115392	499.555082524138	0.956391974403712	0.184244804820098	5.30421966456693e-08	8.23716777114856e-07	FANCL
ENSG00000004478	1708.85360616149	0.956090707972587	0.276814147249579	0.000123469609058182	0.000747683929644699	FKBP4
ENSG00000289694	3935.56245112227	0.95607672838209	0.151882817230154	8.08310490163687e-11	2.67743647789192e-09	NA
ENSG00000086200	525.463173272399	0.955540123773984	0.283249305790894	0.000164517224860884	0.000961049063313579	IPO11
ENSG00000180644	2583.73129454121	0.955139363024501	0.24483290360809	2.25081284996762e-05	0.000168163646987104	PRF1
ENSG00000171960	983.179614008008	0.954897918237914	0.266399514002327	7.7003977951189e-05	0.000493939096663976	PPIH
ENSG00000145850	66.9183050246664	0.954347305205976	0.602724822427673	0.015298265320382	0.044590311724819	TIMD4
ENSG00000171202	504.903289998262	0.953979988966905	0.173014756517107	9.08299827243105e-09	1.7223599956638e-07	TMEM126A
ENSG00000145982	384.979029780858	0.953726719726301	0.208712958720914	1.21292938619038e-06	1.30825153546097e-05	FARS2
ENSG00000148835	445.365944792611	0.953541013111921	0.259301554045422	5.4553134976757e-05	0.000365530125111395	TAF5
ENSG00000182512	1290.27025191913	0.953099649450568	0.172722245975799	8.89554913759407e-09	1.68857579402034e-07	GLRX5
ENSG00000196352	1728.53135339077	0.952895435506416	0.176739927027287	1.80687574294961e-08	3.19010052286783e-07	CD55
ENSG00000243710	37.3563469302877	0.951544457303851	0.566172830064257	0.0132809373033193	0.0397096094805758	CFAP57
ENSG00000104490	1022.58075051474	0.951100007994381	0.277678495860626	0.000139456599931313	0.000830936523509478	NCALD
ENSG00000185088	1868.39200602408	0.949744251324375	0.254019675161733	4.36826618318478e-05	0.000302156411339731	RPS27L
ENSG00000164758	509.100940074692	0.949652930792569	0.241391670798855	2.01050259063734e-05	0.00015227400920758	MED30
ENSG00000116514	2066.75289480046	0.949166699938879	0.412835377564573	0.00392927136540095	0.0143857056130091	RNF19B
ENSG00000115317	1443.78338504809	0.948347496250041	0.181570348975247	4.59639549793056e-08	7.24310677035245e-07	HTRA2
ENSG00000111615	1918.06373071341	0.947878693305348	0.224664702298691	6.07951781599243e-06	5.39560915001573e-05	KRR1
ENSG00000163803	17.5787242317504	0.947495213065569	0.978076291393802	0.0275005880102977	0.0721175881033292	PLB1
ENSG00000140470	26.1981656974793	0.947055595973324	0.741208083992091	0.0232537723619108	0.0627286090940212	ADAMTS17
ENSG00000173744	2825.03826129834	0.946827047887958	0.188424776786308	1.31108274094928e-07	1.8241805389566e-06	AGFG1
ENSG00000255693	17.3250619816625	0.946517032618905	0.928845518527735	0.0276641292115669	0.0724366003905464	RP11-766N7.3
ENSG00000034510	39401.1544186626	0.946439339985891	0.126299229925705	1.85924958315952e-14	1.34168466943476e-12	TMSB10
ENSG00000149925	19767.3353645906	0.946274293271285	0.20787105591062	1.35211939280837e-06	1.4463700681306e-05	ALDOA
ENSG00000144034	449.518789268137	0.945103282749689	0.237825874644441	1.73673333400067e-05	0.000134108261905742	TPRKB
ENSG00000224789	9.41744504551854	0.944975431837504	0.850291589591572	0.0268789650597445	0.0707781609631414	AC012363.4
ENSG00000276023	250.278121934842	0.944363694278929	0.294075157181719	0.000299035121566998	0.00160886203718813	DUSP14
ENSG00000197483	428.967815558046	0.944176242363459	0.265440372073893	8.8789753626113e-05	0.000559280107270822	ZNF628
ENSG00000106245	1570.55659093261	0.942759064713131	0.219097792803075	4.28126296722042e-06	3.95346564648936e-05	BUD31
ENSG00000086065	1691.52379568159	0.942264401094051	0.318261571853421	0.000672810332613632	0.00321130076078186	CHMP5
ENSG00000090266	1427.19542620451	0.941972041074416	0.164816170473874	2.9745071185941e-09	6.40135052682055e-08	NDUFB2
ENSG00000164305	3210.10291031612	0.941783234676719	0.1751328613369	2.02956567766172e-08	3.5150144617408e-07	CASP3
ENSG00000051596	1603.00515447601	0.941589027088721	0.211214629582285	2.13131590325142e-06	2.14250855172068e-05	THOC3
ENSG00000152952	7.72251304664768	0.941571735429858	1.07434542912108	0.0263675651487972	0.0696534242055313	PLOD2
ENSG00000110958	6194.25154686991	0.940804862619889	0.164961093052592	3.20527332965028e-09	6.81729771926203e-08	PTGES3
ENSG00000169972	381.591020999399	0.940702441416773	0.196793699441425	4.60770314172299e-07	5.5454057996183e-06	PUSL1
ENSG00000156384	238.715832620987	0.940472527693443	0.218505114688201	4.29364409455587e-06	3.9614367254946e-05	SFR1
ENSG00000079616	4064.13328827145	0.939976459658778	0.191527537587431	2.44404745362401e-07	3.17846860160167e-06	KIF22
ENSG00000105676	1027.60757059646	0.93971136158638	0.190244097651759	2.08316352622074e-07	2.7570836043904e-06	ARMC6
ENSG00000124191	700.192626066619	0.939673991282325	0.374811059970673	0.00244787691926012	0.00964564285519943	TOX2
ENSG00000147383	383.731640387265	0.939643564906503	0.231048624956686	1.20323628369053e-05	9.78571190470142e-05	NSDHL
ENSG00000143321	6948.23720584737	0.939619762857687	0.170425609571832	9.5773750227387e-09	1.80108133183561e-07	HDGF
ENSG00000166171	48.2041440324033	0.939420397433246	0.656031596415893	0.0199649232363498	0.0552849006496432	DPCD
ENSG00000213967	128.646655919765	0.939417849268467	0.350196633586017	0.00153290418293838	0.00651000994085342	ZNF726
ENSG00000165714	546.437059654325	0.939301116064685	0.263097190349969	8.6134478662948e-05	0.000544062346122163	BORCS5
ENSG00000176473	146.681678951798	0.939206700112674	0.302235101508076	0.00042872875667666	0.00219865551048084	WDR25
ENSG00000100216	1758.59593435317	0.938852073629525	0.220405160426391	5.25824815409683e-06	4.73841638663284e-05	TOMM22
ENSG00000141198	9.15308914941086	0.937847913475376	1.15698851012879	0.0237597409059764	0.0639063582865229	TOM1L1
ENSG00000188223	8.03103495329554	0.937611011509211	1.32705531771214	0.0157969249284103	0.0457968801819419	AC002398.9
ENSG00000229676	40.8003959550115	0.937507509316024	0.582254210894962	0.0156474626094262	0.0454116035034177	ZNF492
ENSG00000106605	769.233059506073	0.937483525773855	0.253686018884532	5.40623513769556e-05	0.000362779654607388	BLVRA
ENSG00000085415	1282.68414431953	0.937222048203363	0.24635503818628	3.5421015569625e-05	0.000251319222837936	SEH1L
ENSG00000151466	679.957819788014	0.936715386722304	0.226747968591026	9.25950778884112e-06	7.78115291774842e-05	SCLT1
ENSG00000184986	98.6858715412075	0.936372930614166	0.520905763751905	0.0115579644086982	0.0354557325863996	TMEM121
ENSG00000137714	1100.94939513037	0.936237690453805	0.167833180896277	6.69609136325955e-09	1.30882100420118e-07	FDX1
ENSG00000132874	7.60056487525769	0.935949027662535	1.00493537390873	0.0283079119979321	0.0737189431021616	SLC14A2
ENSG00000214706	1363.26241089666	0.935689402563709	0.25129169566491	4.88460225348051e-05	0.000332554634691281	IFRD2
ENSG00000070669	809.010346486264	0.935625147434264	0.306099221398113	0.000511614518182826	0.0025468683310032	ASNS
ENSG00000002919	1112.57213577834	0.935340768011975	0.156593032793914	6.51542684849377e-10	1.70479190273179e-08	SNX11
ENSG00000156587	4680.94014369599	0.934451856439505	0.183042961199369	9.0204157621215e-08	1.31334075767958e-06	UBE2L6
ENSG00000149289	241.787908477225	0.933896478801523	0.338004996551999	0.00124914716289906	0.00546971855461578	ZC3H12C
ENSG00000158856	584.497307555371	0.933883910003071	0.348764839162073	0.00158779027985017	0.00670240627647989	DMTN
ENSG00000164051	338.015171611123	0.933615081431291	0.244433278312965	3.38040008841238e-05	0.000241352868503255	CCDC51
ENSG00000154473	4636.82699821335	0.9334362740761	0.139464297989142	6.25552397335958e-12	2.68928376963461e-10	BUB3
ENSG00000136261	1309.57595706276	0.933291458033621	0.199925777948691	8.15727897445669e-07	9.25968278092977e-06	BZW2
ENSG00000241837	2462.60512242175	0.933132940509949	0.156612057749042	7.18519065804057e-10	1.86129191049099e-08	ATP5O
ENSG00000145332	530.414027351129	0.932843514898095	0.330461234755495	0.00105483675458981	0.00472201807096785	KLHL8
ENSG00000173660	2655.07965910686	0.932836719409755	0.183889922106979	1.07404959612098e-07	1.52829357632708e-06	UQCRH
ENSG00000261236	1817.85836467519	0.932283056039595	0.233482606208874	1.68251036042028e-05	0.000130505999502961	BOP1
ENSG00000185651	3353.38014485911	0.931241734929437	0.212270032326179	3.05722597454331e-06	2.93690725552404e-05	UBE2L3
ENSG00000258920	29.4228519509235	0.930849963039969	0.585326147119992	0.0165321346803896	0.0475164958373456	FOXN3-AS1
ENSG00000108010	1634.34013620829	0.930506386503028	0.161459324736936	2.33548557346766e-09	5.1417439653159e-08	GLRX3
ENSG00000145050	1303.35657716607	0.930105088929961	0.290045108015601	0.000320537027376822	0.00170487447875037	MANF
ENSG00000145979	294.058684472523	0.929984218892305	0.218297164330619	5.4152048326043e-06	4.86298764843996e-05	TBC1D7
ENSG00000055332	4629.20355286057	0.929764448597006	0.573413328257246	0.0158358427833629	0.0458777761694208	EIF2AK2
ENSG00000065989	1486.97874210686	0.929611482442228	0.284663425420735	0.000263414114821581	0.00143979130689223	PDE4A
ENSG00000126709	4064.77454645826	0.929436134787069	0.696501104486632	0.0232828542503379	0.0627908504437779	IFI6
ENSG00000134058	721.640939137107	0.929064510968581	0.189144457476544	2.48595827819585e-07	3.22447584086958e-06	CDK7
ENSG00000154096	34.2142516772044	0.928773796545313	0.845803459436763	0.028663158658228	0.0745373287859111	THY1
ENSG00000165264	668.063837760569	0.928507051158084	0.199761187959818	9.13554455891109e-07	1.02233770956183e-05	NDUFB6
ENSG00000160446	1335.95024187308	0.928087518217859	0.205628554506473	1.72925246736109e-06	1.7857158500262e-05	ZDHHC12
ENSG00000125166	2204.87992707145	0.927593420147163	0.208868398481318	2.42082354951497e-06	2.3951401658286e-05	GOT2
ENSG00000099860	1205.59794836798	0.927251195284454	0.198752867056518	8.44531917517025e-07	9.53901423605409e-06	GADD45B
ENSG00000077514	1113.1331627978	0.927055570970537	0.223466003708647	8.89430542225526e-06	7.51244515112457e-05	POLD3
ENSG00000116473	4659.11101991331	0.926768903018965	0.162977503919711	3.70553473568563e-09	7.75433247047678e-08	RAP1A
ENSG00000101624	339.82843488692	0.926738744582188	0.318114984046397	0.000825458511656389	0.00382055562088863	CEP76
ENSG00000268173	101.752939826179	0.926714028231447	0.820651964812923	0.0283445488539569	0.0737826540093338	AC007192.4
ENSG00000173706	1580.19876104294	0.926361772430094	0.292142929489147	0.000366097028294689	0.00191416746967766	HEG1
ENSG00000143368	2766.56530195688	0.926352685288675	0.154403580958206	5.70973722631476e-10	1.51714607270183e-08	SF3B4
ENSG00000151470	305.529333954287	0.926313441291044	0.372224239495757	0.002705743318724	0.0105002010778907	C4orf33
ENSG00000174891	672.393793449868	0.926205190225569	0.225896509628522	1.09700842800306e-05	9.04310891352477e-05	RSRC1
ENSG00000105552	900.123844970078	0.92619141214608	0.207785456669599	2.25606487959595e-06	2.25296759118354e-05	BCAT2
ENSG00000144554	1597.25428680237	0.926137719034793	0.30155775181253	0.000506405571945889	0.00252370110327103	FANCD2
ENSG00000125743	3228.13226677445	0.926015247321086	0.169323822124639	1.28849464440421e-08	2.3572711376751e-07	SNRPD2
ENSG00000137038	753.551856979446	0.924653650424804	0.271697894487865	0.000166518556904144	0.000971180230051912	TMEM261
ENSG00000062822	2502.67761791607	0.924582534254206	0.243197296104154	3.74646809552142e-05	0.000263863370708973	POLD1
ENSG00000123989	694.436716192558	0.923937362442556	0.178212050234223	6.14497261273398e-08	9.35898885783647e-07	CHPF
ENSG00000271978	8.98738263660058	0.923403143015886	1.33075541300313	0.0158842685392491	0.0459960865264721	RP11-428J1.4
ENSG00000285163	7.43478442646162	0.923148415998774	1.31003220694696	0.0169486012235142	0.0484455066409313	NA
ENSG00000165527	10142.5905352924	0.922950286962553	0.184350628833729	1.56658849872686e-07	2.1403765476595e-06	ARF6
ENSG00000213719	8117.98017578526	0.922832601509358	0.147931659435469	1.29922514486439e-10	4.07130574289781e-09	CLIC1
ENSG00000089127	2961.4907070893	0.922798698324317	0.6957087221501	0.0240588943399505	0.0645296450696165	OAS1
ENSG00000069509	267.559097513394	0.9227843291234	0.202949472523339	1.5062417768534e-06	1.58519354660036e-05	FUNDC1
ENSG00000130706	3054.11485633774	0.922070648912896	0.217989768077751	6.36063068980533e-06	5.6176818404133e-05	ADRM1
ENSG00000001630	775.878445060069	0.922024969812507	0.265507770354025	0.000131167174112336	0.000788781435592869	CYP51A1
ENSG00000146731	5346.18321949601	0.921977200187823	0.205402679830054	1.98199430960038e-06	2.00682441648569e-05	CCT6A
ENSG00000155090	612.580070735424	0.92170571640061	0.155616475489413	9.24944978487669e-10	2.32965712379477e-08	KLF10
ENSG00000198648	1444.91619319834	0.921170365573237	0.163796639578115	5.42594800831292e-09	1.08668353007897e-07	STK39
ENSG00000170089	646.880580065847	0.920979457418658	0.332826968485197	0.00129755770282733	0.00564364669359363	RP11-423H2.1
ENSG00000011304	13422.0222274539	0.920938883293553	0.197961817376083	9.19789310025404e-07	1.02804969900504e-05	PTBP1
ENSG00000113575	4549.81849355122	0.92090822914296	0.12601424094573	8.16422130255904e-14	5.3213750676357e-12	PPP2CA
ENSG00000121579	3669.63292432614	0.920727575561158	0.222790423013399	9.73336099821865e-06	8.1193197134223e-05	NAA50
ENSG00000070761	980.927325159992	0.920699873651252	0.166131526310848	8.68155799578445e-09	1.65140305599728e-07	CFAP20
ENSG00000142684	498.035307803921	0.920624997641065	0.348597769591628	0.00184952415118094	0.00762493690528801	ZNF593
ENSG00000136238	4322.55215234913	0.920119245586576	0.178265131083066	7.03247921537311e-08	1.05603331570239e-06	RAC1
ENSG00000130487	1198.51752599625	0.919706111693587	0.326321574787603	0.00112407758296128	0.00498569532832947	KLHDC7B
ENSG00000136938	8701.48440658834	0.919677333364557	0.135038252342466	2.9171699286541e-12	1.34300595322974e-10	ANP32B
ENSG00000171792	1214.36909553987	0.91960691766389	0.222330178123709	9.62561263013181e-06	8.04419879039279e-05	RHNO1
ENSG00000104825	1786.17028310249	0.919550376579955	0.217512449204739	6.48182315651599e-06	5.71085048940133e-05	NFKBIB
ENSG00000184162	450.792392736645	0.919509335194353	0.251805275812574	6.82192971851385e-05	0.000443693819496332	NR2C2AP
ENSG00000152556	583.42836556519	0.91948387292047	0.335931670504278	0.00142164815801601	0.00610452697839933	PFKM
ENSG00000197223	709.996593800163	0.919231966075595	0.183039283257835	1.46404835249383e-07	2.01085493127646e-06	C1D
ENSG00000070182	24.0169074622118	0.918197635638307	0.768915317988093	0.0278330034453722	0.0727321695148861	SPTB
ENSG00000175216	3685.50339909633	0.918150620104273	0.209921965300663	3.39849558890906e-06	3.23399488667249e-05	CKAP5
ENSG00000230515	5.24947021779957	0.917735447641707	1.26143291845352	0.0196440532898631	0.0545551479957483	AC092580.3
ENSG00000101846	171.617896552544	0.917652788866588	0.370948253977543	0.00290653414260736	0.0111806076941371	STS
ENSG00000162722	26.9510661295044	0.917307428791416	0.588463983247155	0.0182216908080738	0.0513420277881659	TRIM58
ENSG00000011198	344.744294675625	0.917062441094718	0.31031617464484	0.000753403387148428	0.00353930265959549	ABHD5
ENSG00000131669	2044.12008291068	0.916396923891434	0.178456099637023	8.18731341802415e-08	1.20751252641338e-06	NINJ1
ENSG00000134779	2241.9087682725	0.91635781475997	0.198238208861889	1.07639183014417e-06	1.17916779705853e-05	TPGS2
ENSG00000064787	12.965619919975	0.916185844491917	0.878834457735001	0.0306943416557951	0.0788051112537957	BCAS1
ENSG00000178057	1004.22093319003	0.91581615604802	0.166246025107222	1.06479406985913e-08	1.98191199185141e-07	NDUFAF3
ENSG00000147955	1662.36087565636	0.915681502410732	0.171041240109884	2.52991667806699e-08	4.25199027640002e-07	SIGMAR1
ENSG00000163933	702.381795580993	0.915416290436812	0.204550498516933	2.15662080854133e-06	2.16435703108852e-05	RFT1
ENSG00000239264	1675.19788897033	0.914933625302611	0.235071780469723	2.70261763198007e-05	0.000197616009801196	TXNDC5
ENSG00000010292	6253.09265098986	0.914878887251497	0.16922092056721	1.89465832888881e-08	3.31610796062012e-07	NCAPD2
ENSG00000273162	19.1553075574742	0.914708914627262	0.790036903163309	0.0289953624162359	0.0752183545705063	RP11-108L7.15
ENSG00000258738	267.221570463401	0.914702890630719	0.240954038275051	3.96750471460661e-05	0.000277389747155406	RP11-73E17.2
ENSG00000143549	18419.3749286552	0.914357146527924	0.150877609045738	4.08491997633733e-10	1.12894027005614e-08	TPM3
ENSG00000164754	10945.411882479	0.914021667005411	0.138705788029332	1.34128378153109e-11	5.26808759549522e-10	RAD21
ENSG00000101292	7.82804590904036	0.913190685580951	1.31161970646542	0.0170823618690341	0.0487435667014569	PROKR2
ENSG00000112245	2476.40136350704	0.913157736462928	0.205484476077112	2.51090423075624e-06	2.47483975264511e-05	PTP4A1
ENSG00000239900	2425.06168340381	0.912836901765327	0.141378683280389	3.26012530410833e-11	1.16933685710473e-09	ADSL
ENSG00000137513	456.426741264721	0.912687756379637	0.231149398801698	2.16600011289533e-05	0.000162427678569078	NARS2
ENSG00000173915	1274.89821555661	0.912553368293555	0.173924348285834	4.56953222123512e-08	7.20702024658808e-07	USMG5
ENSG00000140307	1312.90687296265	0.912312119685156	0.196868402735137	1.03232533688146e-06	1.13637023312284e-05	GTF2A2
ENSG00000154723	1429.33027752489	0.912205354328322	0.196893536696129	1.03831107704159e-06	1.14226781222029e-05	ATP5J
ENSG00000139372	1819.25165819623	0.912096099718398	0.216654497473424	7.18448816012023e-06	6.23329757594401e-05	TDG
ENSG00000122884	589.580266915351	0.912030665429202	0.264417694478792	0.000148006928161751	0.000876712048410895	P4HA1
ENSG00000148834	1816.64826825573	0.911976016837212	0.188859293782518	3.99581408640833e-07	4.88660922403063e-06	GSTO1
ENSG00000069812	15.5894673392923	0.911728129412575	0.983812711908371	0.0310089328636385	0.0795005560588279	HES2
ENSG00000143847	70.4793144085808	0.911423634958746	0.741520330976101	0.0276548733127011	0.0724332235620726	PPFIA4
ENSG00000104064	1023.4995802056	0.91102369944084	0.212562527022324	5.16208841976815e-06	4.67027750813352e-05	GABPB1
ENSG00000278615	1163.36906852601	0.910399900437809	0.201020273724626	1.7092397080108e-06	1.76906796187686e-05	C11orf98
ENSG00000288698	14.4414092803064	0.91038807130618	1.38024257792909	0.0135664925624531	0.0403973583180301	NA
ENSG00000092841	12837.8737887892	0.910384734076514	0.1717837844958	3.45831265669899e-08	5.61512639839921e-07	MYL6
ENSG00000126215	1005.41059454997	0.910331530771154	0.345808602147194	0.00196916601441986	0.00803619478730366	XRCC3
ENSG00000234956	12.0838477832423	0.910240025916309	0.83031285742099	0.0306457754210769	0.0787026445462905	RP11-356I2.1
ENSG00000162377	485.256254656143	0.910173090020109	0.31244598191758	0.000879299250079159	0.00402670784756724	COA7
ENSG00000243147	493.879340327795	0.910170914459777	0.226924239313773	1.6885178151026e-05	0.000130792324720271	MRPL33
ENSG00000132603	1346.68607690181	0.909997906558791	0.194662237362717	8.55913125766013e-07	9.63763479384207e-06	NIP7
ENSG00000152463	21.1205593842045	0.909992846947135	0.943086577564358	0.0316102129178189	0.0806894612451624	OLAH
ENSG00000168275	521.190209486758	0.909855094015434	0.230665374900177	2.22353132846772e-05	0.000166398836247677	COA6
ENSG00000143933	7255.44980734016	0.909684988130074	0.138870132834941	1.76616244943746e-11	6.73326292306503e-10	CALM2
ENSG00000174775	641.878648075325	0.909203228569351	0.215532151298106	6.99170285809199e-06	6.10389421384555e-05	HRAS
ENSG00000151465	2088.8099457087	0.908914334430147	0.206218374882588	3.00881273458363e-06	2.89651982945491e-05	CDC123
ENSG00000006695	944.343750837655	0.908691605232102	0.166432870911462	1.43565915898097e-08	2.59259799464439e-07	COX10
ENSG00000136122	590.935751449222	0.90805540086856	0.271344242643545	0.000215907001614364	0.00121518688466642	BORA
ENSG00000077312	2504.66190141339	0.907882886026511	0.175812532667656	7.23027693472844e-08	1.0848398189607e-06	SNRPA
ENSG00000170340	1820.64556317617	0.907583936191806	0.164293377382687	1.00268610407924e-08	1.87784210120298e-07	B3GNT2
ENSG00000117751	1755.57470054877	0.907289972328476	0.181264976580413	1.66056351316223e-07	2.25858993918139e-06	PPP1R8
ENSG00000109861	2497.236610319	0.907183012237257	0.174918108903378	6.43259644251295e-08	9.74806385892484e-07	CTSC
ENSG00000143420	4269.88653049294	0.906657829181696	0.155857432982073	1.83248844781068e-09	4.16547530292965e-08	ENSA
ENSG00000215021	5717.07341488124	0.906394052097081	0.163937204844387	9.79843599898645e-09	1.83695421279968e-07	PHB2
ENSG00000162851	512.38828825273	0.905909841022948	0.210577059115709	4.88917636571574e-06	4.44548361052704e-05	TFB2M
ENSG00000002330	680.267847953329	0.905756751796155	0.186237742378338	3.43211020766123e-07	4.27778780852087e-06	BAD
ENSG00000272405	36.1916944413034	0.905665447751705	0.581158433809237	0.0190537336918135	0.0532818925396936	RP11-284F21.10
ENSG00000138175	390.847774852386	0.904678274682444	0.190054426750754	5.7507571741184e-07	6.7731553893357e-06	ARL3
ENSG00000089006	2857.83491233929	0.904667229582228	0.229767968465083	2.33113452048222e-05	0.000173168632577488	SNX5
ENSG00000279841	4.65547645544579	0.904593762474832	1.23893623889384	0.0213300153162738	0.0584166157419336	RP11-274A11.4
ENSG00000187840	695.009726783635	0.90459157057773	0.283503326249435	0.000371514294043438	0.0019374784735245	EIF4EBP1
ENSG00000265241	4713.18732825614	0.904223486733874	0.222902634015831	1.42350211987543e-05	0.00011348700591817	RBM8A
ENSG00000129657	3479.20399097472	0.903985822908374	0.195098516281616	1.06466301627806e-06	1.16702211880751e-05	SEC14L1
ENSG00000160752	2986.52952349424	0.903552135494502	0.168263377023523	2.40614602629571e-08	4.07789053943966e-07	FDPS
ENSG00000188010	70.4476959231079	0.903522340840145	0.485633123946002	0.011742196777451	0.0359178887128591	MORN2
ENSG00000165806	891.57724137207	0.903178153534309	0.267034901989513	0.000193849804135493	0.00110749566076153	CASP7
ENSG00000167460	12259.1474102501	0.903073756069242	0.179108277269983	1.39239930374713e-07	1.92846773333142e-06	TPM4
ENSG00000105197	1343.93683213249	0.903041247758999	0.216015653544426	8.42185985357301e-06	7.15327050150515e-05	TIMM50
ENSG00000110955	13262.4077904406	0.902618796759997	0.171659298173876	4.439221517219e-08	7.02586973808768e-07	ATP5B
ENSG00000108821	92.2943539751901	0.902058734950797	0.614658647581714	0.0218802209263636	0.0596628906201713	COL1A1
ENSG00000085231	529.742690370824	0.901131968471338	0.301533684133101	0.000721303990454786	0.00340787556934796	AK6
ENSG00000170889	21098.9641216761	0.900828858567435	0.152072529523598	9.84813824984624e-10	2.45326567223909e-08	RPS9
ENSG00000144736	617.773155952414	0.900470035975048	0.227915416714513	2.23686359075426e-05	0.000167235235740733	SHQ1
ENSG00000076242	1387.83227778953	0.899796158150382	0.19489852455298	1.16932708997747e-06	1.26381850888146e-05	MLH1
ENSG00000183011	657.658881282399	0.899559778982206	0.204871248411904	3.34935084020478e-06	3.19726745559706e-05	NAA38
ENSG00000205002	19.9721547685225	0.898577915109014	0.71752401009457	0.0283421238441865	0.0737826540093338	AARD
ENSG00000128203	419.673052849608	0.898346733897395	0.225473043590136	1.96360184551e-05	0.000149463739398714	ASPHD2
ENSG00000242615	20.5099129310908	0.898261458371977	0.704854677234827	0.0277697869984001	0.0726191510736131	CTC-359D24.3
ENSG00000089157	44592.9250516782	0.897917697203427	0.155281083626099	2.31497662850661e-09	5.10896237735347e-08	RPLP0
ENSG00000180694	860.182501799992	0.897432761234201	0.19747337737986	1.65808512685373e-06	1.72003867837052e-05	TMEM64
ENSG00000122705	2548.12671263786	0.897065703381924	0.127236952508863	5.76776662051196e-13	3.11236902059377e-11	CLTA
ENSG00000108064	1760.46284474638	0.896399964047867	0.227107420203902	2.30421840914003e-05	0.000171519491486744	TFAM
ENSG00000141030	1720.58080062176	0.896395557657812	0.185166111441275	3.95813743245918e-07	4.84379066011239e-06	COPS3
ENSG00000272047	625.367302559039	0.896301833957954	0.145003629464646	2.02963946901797e-10	6.03088133073395e-09	GTF2H5
ENSG00000055070	5860.93843879847	0.896233189647684	0.150020930876062	7.35336526882951e-10	1.89944527576228e-08	SZRD1
ENSG00000242110	225.288508001449	0.895702693044941	0.30575465928532	0.000882491456405609	0.00404002372256027	AMACR
ENSG00000165637	2965.49571175751	0.895295869136737	0.191049264544599	8.50057492229344e-07	9.58618387757239e-06	VDAC2
ENSG00000106554	1156.90074542202	0.895272731681545	0.182411310304787	2.83782902781576e-07	3.63421977963589e-06	CHCHD3
ENSG00000002549	5122.11989106834	0.895256302513973	0.381060749144848	0.00431235263248134	0.0155445556564961	LAP3
ENSG00000269243	307.390136624718	0.894887916895692	0.413452539771155	0.00660480289415837	0.0222011720203826	CTD-2231E14.8
ENSG00000076706	85.5360556884882	0.89443722868584	0.54671501245425	0.0177237313685373	0.0501956167165317	MCAM
ENSG00000166900	650.133271473379	0.894369622347211	0.38979261768597	0.00492941790781606	0.0173926008253076	STX3
ENSG00000141076	1483.07438248375	0.893856556883006	0.219575379436207	1.38819619425237e-05	0.000110915412093494	UTP4
ENSG00000131188	65.992703123711	0.893669480217247	0.428576262789801	0.00786277268166544	0.0257120160431732	PRR7
ENSG00000145996	601.322827438042	0.893142507579513	0.19105831672572	9.04885878242145e-07	1.01388476252824e-05	CDKAL1
ENSG00000136305	283.010356097254	0.892972666183827	0.271634109082	0.000279463518919883	0.00151793431647493	CIDEB
ENSG00000177181	35.1798317966486	0.892641215691637	0.733747079669316	0.0299235270620913	0.0771966718150277	RIMKLA
ENSG00000010270	680.091014729377	0.89262834170007	0.207628792273691	5.17641986191426e-06	4.67858823006515e-05	STARD3NL
ENSG00000153015	700.794395164534	0.892236486498301	0.167413437081347	3.11303436052048e-08	5.09545723186903e-07	CWC27
ENSG00000156374	432.366591428723	0.891784590784061	0.223299922295187	1.93088736860832e-05	0.000147348664700555	PCGF6
ENSG00000135916	2104.11348080248	0.891600546546623	0.313735339910252	0.00116546052033941	0.00514415037921653	ITM2C
ENSG00000265185	4.82052184933941	0.891348444291145	1.237489951392	0.021913344753548	0.0597352982076556	SNORD3B-1
ENSG00000115539	634.748835110252	0.891065867765909	0.19557562047368	1.60341510584834e-06	1.66903856324282e-05	PDCL3
ENSG00000128989	5148.06268810994	0.891017720008736	0.155865184906425	3.48772909854054e-09	7.33229522045777e-08	ARPP19
ENSG00000162783	4153.65909383663	0.890711966094257	0.267087346667529	0.000239082208505512	0.00132673480673565	IER5
ENSG00000115267	2603.15675903422	0.890506964227476	0.334723822500815	0.00196574838725657	0.00802765201488004	IFIH1
ENSG00000188859	24.7602876606864	0.890071486506601	0.74896486334997	0.0309304760849548	0.0793441539857389	FAM78B
ENSG00000123136	4692.26533721314	0.889884192742124	0.226339823379384	2.50849424710329e-05	0.00018520896420452	DDX39A
ENSG00000134802	1277.26612719078	0.889332881733152	0.299789603856295	0.000806045557951562	0.0037488333686315	SLC43A3
ENSG00000132967	656.504254172278	0.888805080900962	0.220552545939805	1.67688468504674e-05	0.000130150012793747	HMGB1P5
ENSG00000101082	2331.51798069561	0.887759392362686	0.244710301549947	8.34452646619555e-05	0.000528728967901624	SLA2
ENSG00000173272	1883.78881059268	0.887199552717398	0.258066794635557	0.000168244932901213	0.000979364310117975	MZT2A
ENSG00000106803	2322.64399419666	0.887116004685061	0.19085302806118	1.048354151963e-06	1.15169349283557e-05	SEC61B
ENSG00000156398	489.847004408392	0.887054094475794	0.353544160120131	0.00298561737357525	0.0114378762647357	SFXN2
ENSG00000159335	1844.87382799971	0.886720740347016	0.262323407013653	0.000206830161146548	0.00117098582828455	PTMS
ENSG00000181026	1768.30362593617	0.886280620859505	0.336140630533951	0.00213169312719683	0.008595308097134	AEN
ENSG00000120699	1536.67064189441	0.885779999068628	0.218704661075979	1.55601372702996e-05	0.00012217663914525	EXOSC8
ENSG00000023697	565.567892605848	0.885760043813083	0.187498510335307	7.29196584488449e-07	8.37677819894027e-06	DERA
ENSG00000285708	35.4409557736129	0.885458431455646	0.672244249314842	0.027842951151487	0.0727372599755483	NA
ENSG00000122873	463.368275655645	0.885324955504849	0.353556516518768	0.0030440544756794	0.0116343275830664	CISD1
ENSG00000161847	4461.12568868023	0.885280331696894	0.128003426890879	1.55224325340787e-12	7.4088040848352e-11	RAVER1
ENSG00000261377	53.3157805142724	0.884966120091146	0.54764731025457	0.0189496086771618	0.0530641567283934	PDCD6IPP2
ENSG00000137814	971.148266248495	0.884961605458223	0.289423225427475	0.000614920558273567	0.00297560679941587	HAUS2
ENSG00000101367	4730.22025615531	0.884757558783497	0.147335158400302	6.29990145805836e-10	1.65554491350854e-08	MAPRE1
ENSG00000114648	679.915348578691	0.884584358115774	0.304734087197443	0.000996398249032349	0.00448280607586672	KLHL18
ENSG00000167775	954.306507242956	0.884433707905349	0.22050906429367	1.84196114472535e-05	0.000141512730954079	CD320
ENSG00000140259	1175.25394593336	0.88355511280258	0.19691962713983	2.27046164817232e-06	2.26292646528538e-05	MFAP1
ENSG00000132383	4724.30164414153	0.883459516491797	0.173851211317103	1.20560684879486e-07	1.69558859592688e-06	RPA1
ENSG00000111732	32.5185231182714	0.882989542843666	0.83167781640512	0.0343873131503174	0.0860760483042668	AICDA
ENSG00000007520	1503.96621262156	0.882641608925565	0.171198153602101	8.18675246688687e-08	1.20751252641338e-06	TSR3
ENSG00000106244	3579.78214985948	0.882605006806191	0.195887506109662	2.08680660335127e-06	2.09892577886852e-05	PDAP1
ENSG00000152240	703.3988057422	0.882137067815077	0.183256800197304	4.74678265152261e-07	5.69511333759708e-06	HAUS1
ENSG00000289047	532.096743772804	0.882124810507113	0.266463830773315	0.000268090461674873	0.00146359202808693	NA
ENSG00000069974	3754.34888632602	0.881918489107066	0.181214667936391	3.64519394866177e-07	4.50325081225641e-06	RAB27A
ENSG00000173418	1024.52789452992	0.881895209878042	0.182009788195459	4.05753884401317e-07	4.9487822856056e-06	NAA20
ENSG00000226889	24.7953980036024	0.881807548476488	0.703303968271101	0.0300846229785581	0.0775505544292695	RP11-474I16.8
ENSG00000177830	633.280267050134	0.881034151623206	0.196530940596313	2.33117489635223e-06	2.31399647872081e-05	CHID1
ENSG00000068079	1900.55190406413	0.880992136998497	0.381777394139996	0.00503095233086948	0.0176924904538506	IFI35
ENSG00000139350	1168.31122500598	0.880769799492666	0.212712121055623	1.07637155823665e-05	8.88910844075086e-05	NEDD1
ENSG00000140830	611.680743958695	0.880688503985384	0.291014642420247	0.000689748041829437	0.0032758078194485	TXNL4B
ENSG00000198900	4157.00023717469	0.880626317360672	0.200024207076683	3.37702404655034e-06	3.21731044948777e-05	TOP1
ENSG00000254986	2150.21353612801	0.880294189817066	0.226118854061377	3.02936637213057e-05	0.000219478197120296	DPP3
ENSG00000117748	2315.25680882013	0.880190682174623	0.220389809001201	2.0052612394437e-05	0.000152130478261509	RPA2
ENSG00000092201	6318.36369514184	0.880014532021229	0.183743448373097	5.38974437226328e-07	6.39768285963497e-06	SUPT16H
ENSG00000162174	151.969397817743	0.879948052568533	0.428284180234362	0.00883745014942736	0.0283837921171559	ASRGL1
ENSG00000136718	1584.97177724556	0.879758145561234	0.212058293653305	1.04339865298752e-05	8.62856048411919e-05	IMP4
ENSG00000117450	6939.79383141686	0.879479556995871	0.173746276239663	1.35380103590585e-07	1.87786970541174e-06	PRDX1
ENSG00000198720	255.36393812082	0.878265004296856	0.291117914212527	0.00071660777969641	0.00339009169453153	ANKRD13B
ENSG00000260549	92.6653983177277	0.877878784399176	0.37295445693265	0.00455831626767737	0.0162822591490302	MT1L
ENSG00000100522	714.344816525201	0.877816528120609	0.237050409507265	6.47256722929027e-05	0.00042354672567342	GNPNAT1
ENSG00000113811	996.479353980406	0.877504598983797	0.260651946658306	0.000224016518790148	0.00125384438110152	SELK
ENSG00000169599	415.38410196614	0.877173221214017	0.203569125955289	5.2091441943648e-06	4.70348992922164e-05	NFU1
ENSG00000184007	10082.3813883426	0.876924216174722	0.2037706937386	5.3424435768974e-06	4.81190373679442e-05	PTP4A2
ENSG00000087502	914.782138358701	0.87690462532704	0.219114159306616	1.95851588035467e-05	0.000149206582673857	ERGIC2
ENSG00000146426	414.393090723445	0.876876755951425	0.380745131063081	0.00516538788842576	0.0180604842820655	TIAM2
ENSG00000087903	446.560795767904	0.876858100169977	0.319145908424102	0.00161818297970064	0.00681172626987411	RFX2
ENSG00000074590	9.02797860707598	0.876787587602104	1.29430264621758	0.0188824919588165	0.0529169542720107	NUAK1
ENSG00000177889	3504.06542526516	0.87660053319515	0.193968024247925	1.99582405508191e-06	2.01745750092633e-05	UBE2N
ENSG00000157601	12748.0750852856	0.87601361503014	0.741923177020626	0.0327533692790747	0.0829699530587819	MX1
ENSG00000215417	51.4290275824058	0.875929100078916	0.457127748501882	0.0117954942250442	0.0360566586791778	MIR17HG
ENSG00000134490	118.46367673464	0.875812059335637	0.310019236152086	0.00129706625489994	0.00564285881467834	TMEM241
ENSG00000203778	34.642783125526	0.875161875898066	0.6887264171509	0.0303300517263404	0.0780130114064356	FAM229B
ENSG00000170144	13948.4527621596	0.874823518788065	0.154271258059364	4.79028763967105e-09	9.77681040711762e-08	HNRNPA3
ENSG00000008018	3519.69338337724	0.874746346814991	0.173489496817645	1.52264114121937e-07	2.08610769352393e-06	PSMB1
ENSG00000077935	12.7086697066846	0.874435580027776	0.825478087368059	0.035519772491793	0.0883195919172114	SMC1B
ENSG00000229644	134.421746443956	0.873963076079018	0.494509608122265	0.0155202156494715	0.0450854826814121	NAMPTP1
ENSG00000166813	92.6360207786646	0.873193095667139	0.419951889152903	0.00861827136104219	0.0278148284263331	KIF7
ENSG00000288913	10.5480727578817	0.873034103182747	0.762262861990584	0.0339989363817118	0.0853035327450515	NA
ENSG00000123505	2744.27433217922	0.871685192871924	0.202175242578849	5.24026122276332e-06	4.72689237777534e-05	AMD1
ENSG00000213523	1062.01975920121	0.871558699842358	0.236974770930357	7.28084523526289e-05	0.000470679596883241	SRA1
ENSG00000140105	8301.71523347734	0.871382441011073	0.38852086425663	0.00606608173139489	0.020669685699969	WARS
ENSG00000248008	133.614365496742	0.871270145145822	0.303719385451717	0.00115801221670994	0.00511872925640989	NRAV
ENSG00000101306	7.88577033052308	0.871136560960152	1.02127490556015	0.0343910608392576	0.0860760483042668	MYLK2
ENSG00000277369	27.9487484120437	0.870965752365578	0.651106621544864	0.0287364582548665	0.0746852212898024	RP11-486I11.2
ENSG00000177150	484.454930566983	0.870643738819884	0.28262152528803	0.000600780662918417	0.00291961420501641	FAM210A
ENSG00000163382	1099.57686929627	0.870593972738116	0.152610156637126	3.97887630874242e-09	8.27870316641658e-08	NAXE
ENSG00000130826	2619.64327909158	0.870338149860306	0.232579149445705	5.70185049384881e-05	0.000379393162205052	DKC1
ENSG00000242372	2232.86041529324	0.870281886859449	0.133779452503578	2.6914431710423e-11	9.88765536674834e-10	EIF6
ENSG00000138376	776.01744349243	0.869962794942077	0.275784086526202	0.000473324855610192	0.00238895711886521	BARD1
ENSG00000075142	1718.26045192121	0.868265995955382	0.145558270937903	8.45487165143833e-10	2.15640730689209e-08	SRI
ENSG00000116459	4379.07743564658	0.867799515074741	0.177423852444116	3.36781124313226e-07	4.21497917800139e-06	ATP5F1
ENSG00000122566	31015.4660013478	0.867573708287314	0.19444118294183	2.68073031057126e-06	2.61950997838466e-05	HNRNPA2B1
ENSG00000134330	1041.65662093431	0.867529066789608	0.210663044529286	1.23711632037383e-05	0.000100253833716569	IAH1
ENSG00000183971	42.2417955806593	0.86751983255308	0.760850626949364	0.0348161835324951	0.087016533471471	NPW
ENSG00000156831	476.501449145846	0.86735604049933	0.179395204016335	4.47096503453275e-07	5.40948098156873e-06	NSMCE2
ENSG00000110108	2242.92676596599	0.867289816276632	0.155123534701907	7.76292115168625e-09	1.49860638156491e-07	TMEM109
ENSG00000139117	174.191306172974	0.867182017327347	0.342526726760146	0.00302942322118622	0.011583276130629	CPNE8
ENSG00000132434	499.489512785574	0.867078626688781	0.207307745522012	9.38355340480105e-06	7.86721616718797e-05	LANCL2
ENSG00000182117	1403.10772768827	0.867057803240369	0.16724478762322	7.37091134623747e-08	1.10321006445538e-06	NOP10
ENSG00000132763	154.926404541974	0.866970299046157	0.314946234820565	0.00165169711293846	0.00692714760119601	MMACHC
ENSG00000103769	2692.67824291786	0.866880520906918	0.170495320964639	1.25015087113077e-07	1.75146329672674e-06	RAB11A
ENSG00000160013	1843.12241574521	0.866586910434293	0.201048248381119	5.35314640208703e-06	4.81915679811646e-05	PTGIR
ENSG00000100142	706.169389241742	0.866061102891696	0.258220400044461	0.000243379428350157	0.00134565366511025	POLR2F
ENSG00000178718	180.106048146135	0.865845456125427	0.280915020090591	0.000607590875416746	0.00294876970094837	RPP25
ENSG00000165832	568.093718888823	0.865623094819289	0.267582853472948	0.000367174252582091	0.00191924799747207	TRUB1
ENSG00000175756	1650.9169197932	0.865418310208833	0.17778542578474	3.81504816034058e-07	4.69395472231349e-06	AURKAIP1
ENSG00000165533	96.6416823814768	0.865261429604893	0.490673829498808	0.0161600314331192	0.0466164612327525	TTC8
ENSG00000120688	546.046979161901	0.865146419838855	0.204392932106037	7.58265398394362e-06	6.53954013901863e-05	WBP4
ENSG00000113318	578.119105897004	0.865075170660922	0.1998480774176	4.95481873112171e-06	4.50291747253615e-05	MSH3
ENSG00000071127	16768.2896609835	0.864684637235906	0.151255231658444	3.77371875468098e-09	7.86984811397634e-08	WDR1
ENSG00000180834	93.9019301095185	0.864566400129445	0.466555051238973	0.0138503644639545	0.0410987589788929	MAP6D1
ENSG00000181915	1924.22283590332	0.864386469032537	0.185620896342719	1.08014106301722e-06	1.18185109692949e-05	ADO
ENSG00000288864	58.7500255821202	0.864325720129691	0.545282981468133	0.0214728594020864	0.0587017360533586	NA
ENSG00000181924	855.037159895172	0.864070748620888	0.145833882369727	1.09204522870277e-09	2.66204322841285e-08	COA4
ENSG00000285976	425.034428977761	0.863834790534929	1.3298056786397	0.0168987069956672	0.0483256780494114	NA
ENSG00000108559	1729.24694276768	0.863735457295919	0.262500490530945	0.000305840376683139	0.00163897785494783	NUP88
ENSG00000205323	1354.2947132595	0.863378002928978	0.161576908656978	3.15047805664888e-08	5.14747919677986e-07	SARNP
ENSG00000004897	2232.47764632241	0.863348790858669	0.182719795007853	7.78387971910956e-07	8.88574090973053e-06	CDC27
ENSG00000149089	575.512929273959	0.863162330103723	0.206225934635839	9.37853234446325e-06	7.86663333413581e-05	APIP
ENSG00000279945	52.631230456598	0.862797084633919	0.916006814053403	0.0377075639649892	0.092601222242178	RP11-97O12.5
ENSG00000145494	1267.19377488226	0.862619760784847	0.256151213356404	0.000234652296077766	0.00130609283334432	NDUFS6
ENSG00000147443	2567.82887913963	0.86225306673207	0.209287323125749	1.24785128365156e-05	0.000101033729266267	DOK2
ENSG00000204516	1108.39139550353	0.862008640638122	0.308847686336247	0.00150479598713429	0.00640709787544768	MICB
ENSG00000182774	11532.7152399044	0.861465042975844	0.16622014227612	7.56288863865256e-08	1.1273043433926e-06	RPS17
ENSG00000075415	8967.56371519111	0.861237282841535	0.165011884957549	6.22314975979941e-08	9.46220555033046e-07	SLC25A3
ENSG00000168785	1089.56153966464	0.860955195472907	0.205786993552518	9.5172819373955e-06	7.96831362944462e-05	TSPAN5
ENSG00000272617	53.1074069764533	0.860577508940017	0.916469134187033	0.0380110170502096	0.0931451751863713	COG8
ENSG00000126261	3744.95005555475	0.860539262997877	0.165902407834991	7.40991668820094e-08	1.10813597841229e-06	UBA2
ENSG00000290146	409.569481694446	0.86023735012456	0.256328351722723	0.000246370134287495	0.0013579267161583	NA
ENSG00000070950	866.669806989473	0.860139600256332	0.267081600949011	0.000392715250507209	0.00203346435947426	RAD18
ENSG00000273080	39.9991886600463	0.859880159082093	0.480319122249417	0.0157613384889053	0.0457056195855117	RP11-301O19.1
ENSG00000141522	13031.4172707036	0.859771688383189	0.187940193882394	1.6201967401784e-06	1.68361586972253e-05	ARHGDIA
ENSG00000161057	2979.97988989677	0.859667873882561	0.247362149908791	0.000161200904685777	0.000945015619507048	PSMC2
ENSG00000134056	473.037224198525	0.859556926031076	0.196481498400357	4.09413359768044e-06	3.79480381224503e-05	MRPS36
ENSG00000288934	73.6831812913875	0.859393931336874	0.466755759865132	0.0144358112618788	0.0424975913862342	NA
ENSG00000206172	81.4593591117649	0.858972231421963	0.550162509153815	0.0226821075184054	0.0614440824105767	HBA1
ENSG00000277972	739.894552063388	0.858553841835978	0.242416798183297	0.000126884496183467	0.000765095701765425	CISD3
ENSG00000151208	128.354904889056	0.85851204069369	0.371871388942498	0.0054615016292134	0.0189320257581482	DLG5
ENSG00000187024	232.092060749418	0.858380097250016	0.293109907122912	0.00101052624317466	0.00454299622549598	PTRH1
ENSG00000118162	153.708767659422	0.858166662177558	0.305017932626415	0.00142822426159302	0.006124088233216	KPTN
ENSG00000278291	6.59676021685305	0.858042175845704	1.2621608287747	0.0214652235804764	0.0586896843799373	RP11-172H24.4
ENSG00000143314	727.448656329815	0.857485155276651	0.160201641557914	3.04951251676976e-08	5.00499865681029e-07	MRPL24
ENSG00000184900	2904.01926618193	0.857395283827883	0.135362024788788	8.57925135384302e-11	2.83128131281261e-09	SUMO3
ENSG00000146540	905.621365284458	0.857363310112246	0.25907232917104	0.00029262025113336	0.00158042746268493	C7orf50
ENSG00000186767	341.914908540935	0.856581323224758	0.221641833218657	3.66610143848587e-05	0.000259106314259097	SPIN4
ENSG00000213160	146.528362997099	0.8563286184663	0.464357023808631	0.0145316644481634	0.0427394983001539	KLHL23
ENSG00000206535	23.6362159643709	0.8562920367635	0.520972135609384	0.0202951425700988	0.0560381365984281	LNP1
ENSG00000127774	679.922788430899	0.855832792166845	0.208323275209233	1.33860513753927e-05	0.000107615094722156	EMC6
ENSG00000087269	2981.43476879786	0.855573633797785	0.159134106685381	2.68815699347212e-08	4.50130155859028e-07	NOP14
ENSG00000272256	17.5129735070415	0.855460346908851	0.559711372650487	0.0240715871349056	0.0645541678289719	RP11-489E7.4
ENSG00000242485	1403.68277056911	0.855341433736123	0.179325694938085	6.40209797398221e-07	7.44863414311366e-06	MRPL20
ENSG00000125841	99.4224206375867	0.855079539211661	0.4258694962461	0.0106933547410425	0.0332180826726783	NRSN2
ENSG00000144580	2892.60781170695	0.855076933098391	0.189489336763717	2.20132912696896e-06	2.20307722796245e-05	CNOT9
ENSG00000116161	2965.3406799837	0.854168413024273	0.175050760196439	3.71894753934043e-07	4.58502108494276e-06	CACYBP
ENSG00000180329	646.531202428291	0.854003830331091	0.182441003097688	9.91441880867575e-07	1.09734452851959e-05	CCDC43
ENSG00000113648	7270.57522818062	0.853479362858555	0.147933670206472	2.86043532326544e-09	6.22213114277297e-08	H2AFY
ENSG00000213024	5250.3062834225	0.853316952817563	0.177671432413665	5.47115415512525e-07	6.47740483795265e-06	NUP62
ENSG00000155329	554.655911452621	0.853285790445399	0.233472133612256	8.43676417586372e-05	0.000533829354690612	ZCCHC10
ENSG00000125845	5.7725240540326	0.851225980500375	1.08554696054111	0.0334299840906808	0.0842233666790012	BMP2
ENSG00000111252	2591.73466201888	0.850947389923044	0.305946225293178	0.00160874886129658	0.00677671949100725	SH2B3
ENSG00000159231	449.063755319577	0.850688668405657	0.271497565129177	0.000541601558623328	0.00267345937664637	CBR3
ENSG00000167283	3552.50999876622	0.850097464374122	0.18020775131464	8.4078463221824e-07	9.50850033388601e-06	ATP5L
ENSG00000161179	1086.74654537116	0.849958366497225	0.19008928568969	2.70718553508697e-06	2.64364132257525e-05	YDJC
ENSG00000120694	2677.61505585445	0.849927107398894	0.215342197855188	2.67969960505103e-05	0.000196326957844824	HSPH1
ENSG00000170606	3255.74661272756	0.849654714517737	0.174418379815442	3.92718969957739e-07	4.81239519452931e-06	HSPA4
ENSG00000125901	672.020467053204	0.849375188589262	0.197586665697111	5.94329956693345e-06	5.28761754523898e-05	MRPS26
ENSG00000172428	695.225897362609	0.849331041637834	0.22516225389743	5.42214237174808e-05	0.000363709550093098	COPS9
ENSG00000239789	382.524991133219	0.849239195819724	0.22339594851846	4.82893678643695e-05	0.000329477026879295	MRPS17
ENSG00000162129	586.621867536588	0.84909497424454	0.300504795178355	0.00142227109026434	0.00610576009831374	CLPB
ENSG00000100220	2156.78186641653	0.849092807181804	0.210076640796009	1.81042140809494e-05	0.00013938405294753	RTCB
ENSG00000196305	5204.85470616796	0.849049763404259	0.197934268122838	6.1978639736047e-06	5.48992481052126e-05	IARS
ENSG00000163697	69.7338614612566	0.848759502304343	0.636439683818661	0.0313726454597338	0.0802267366502888	APBB2
ENSG00000065135	2762.75018750421	0.848194936671227	0.164935566269803	9.72960632359799e-08	1.3997855300208e-06	GNAI3
ENSG00000162385	1208.26340359001	0.848056785198658	0.231035704097464	8.07107286548152e-05	0.000513909173875285	MAGOH
ENSG00000154642	1978.35606897025	0.847862394657712	0.18760933397696	2.17937609739996e-06	2.18552414220045e-05	C21orf91
ENSG00000168394	18592.4837248439	0.847849649115775	0.129354390529081	2.06853125828619e-11	7.85307743881718e-10	TAP1
ENSG00000153048	1789.81268426605	0.847753924761304	0.184809497653734	1.58327403444566e-06	1.65090816034371e-05	CARHSP1
ENSG00000159228	914.295586854816	0.847547949128231	0.236004613460037	0.000109260248750877	0.000669214423554966	CBR1
ENSG00000170917	193.136402943449	0.847420865102899	0.283449593829592	0.000867917158567227	0.00398361270281298	NUDT6
ENSG00000081721	487.933915274864	0.847095063645994	0.240098627904634	0.000138379273741332	0.000825789100630471	DUSP12
ENSG00000138684	122.091959166145	0.846791869882219	0.482587302950305	0.0176141028900293	0.0499551561221434	IL21
ENSG00000099795	1002.80818821112	0.84675580341582	0.137546860888111	2.75200655071752e-10	7.93109970282063e-09	NDUFB7
ENSG00000240498	86.5309098554183	0.846673447735375	0.558639236128594	0.0253360648217793	0.0673294525440617	CDKN2B-AS1
ENSG00000139233	1086.51990407599	0.846459963345742	0.225661493120037	5.94237817479745e-05	0.000393956059455675	LLPH
ENSG00000138794	521.099594249044	0.846366175180644	0.206212249761568	1.40081256445985e-05	0.00011177611445679	CASP6
ENSG00000167748	13.3266456200475	0.84626915311897	0.743123805649577	0.037697336418143	0.0925984350075344	KLK1
ENSG00000033170	1843.03191154803	0.846152341544054	0.243893597458738	0.00017208445143293	0.000998199601055132	FUT8
ENSG00000182307	1064.87894872331	0.846003413485866	0.16467745154189	1.00670602890858e-07	1.44149205792934e-06	C8orf33
ENSG00000135698	589.96350425037	0.845784135239598	0.300485064407683	0.00148521390748382	0.00633410293330049	MPHOSPH6
ENSG00000204856	473.177729839029	0.845652637912725	0.241823794730444	0.000155854562276382	0.000916035945376861	FAM216A
ENSG00000100626	5.88984997906822	0.845566514253835	1.22095106473139	0.024809089614423	0.0661612105350172	GALNT16
ENSG00000156531	1532.33230332421	0.845289686709791	0.206209637977255	1.43670984843685e-05	0.000114339468681944	PHF6
ENSG00000178053	13.5595908117707	0.844724840826693	0.783067901308061	0.0393012561720513	0.0956751463840366	MLF1
ENSG00000172590	955.685625994145	0.844642276993908	0.193331881911347	4.39836227852473e-06	4.04369150834036e-05	MRPL52
ENSG00000163882	1080.05922662906	0.844284626839628	0.225597581687309	6.18673705318067e-05	0.00040807862037016	POLR2H
ENSG00000172005	4100.48683911858	0.844249772258687	0.239686552959208	0.000142650891673467	0.000847193489576092	MAL
ENSG00000073861	997.133402334484	0.84411522673169	0.312666869703513	0.00208119910994183	0.00841971208326856	TBX21
ENSG00000261740	448.226994670496	0.843751126161807	0.391686106387285	0.00820815113718138	0.0266878984587367	RP11-345J4.5
ENSG00000198331	219.317802593823	0.843650293799769	0.209259630933023	1.92147880230149e-05	0.000146692241896946	HYLS1
ENSG00000198947	449.437836606377	0.843344847597902	0.668571878323473	0.0344512059401995	0.0861754030292335	DMD
ENSG00000152104	74.1955269026679	0.842545972941251	0.702352714026298	0.0365056579500029	0.0902713339435413	PTPN14
ENSG00000204315	138.569964542699	0.841989782018562	0.299567677646188	0.00152256865039282	0.00646913806247511	FKBPL
ENSG00000144647	181.69893990781	0.841938788876884	0.288278401082617	0.00109489874750088	0.00487172344587803	POMGNT2
ENSG00000113013	7326.77989772424	0.841472983538854	0.224615246011988	6.14754105529567e-05	0.000406224687829039	HSPA9
ENSG00000185633	8.03462002765687	0.841426688715123	1.12893101575585	0.0315565485512801	0.0805750962377182	NDUFA4L2
ENSG00000181991	928.046370558051	0.841210876833478	0.183342768886299	1.60631121208302e-06	1.67109664712412e-05	MRPS11
ENSG00000133935	722.479299917626	0.841148333997605	0.135136372205725	1.81431266965773e-10	5.4897297666765e-09	C14orf1
ENSG00000125656	2095.89031485291	0.840837847474472	0.182315802448154	1.43585022489983e-06	1.52250357666493e-05	CLPP
ENSG00000147679	857.245664603255	0.840790993126177	0.24442130480811	0.00019467902892	0.00111118585715951	UTP23
ENSG00000012963	1879.66129348028	0.840597156151886	0.194261411040231	5.37315587874968e-06	4.83238573961735e-05	UBR7
ENSG00000162654	11133.1940251931	0.840577971354753	0.159954906843905	5.44702146902449e-08	8.41581014564234e-07	GBP4
ENSG00000136450	9030.09833064942	0.840024257258619	0.159331653232977	4.97366598173513e-08	7.77028486923139e-07	SRSF1
ENSG00000075234	394.459441684444	0.839769136548971	0.234091265431119	0.000113597332913034	0.000692982098680412	TTC38
ENSG00000204822	814.977068800645	0.839612483426433	0.179091482232698	9.98909883515115e-07	1.10201400936097e-05	MRPL53
ENSG00000131467	4023.36074988673	0.839456316377034	0.218535829284974	4.24719621307414e-05	0.000294678607915884	PSME3
ENSG00000198924	684.436437037742	0.839307379333194	0.182530579122003	1.54036385771755e-06	1.61263769444984e-05	DCLRE1A
ENSG00000179295	4710.82907097325	0.839289759151893	0.1739136329529	5.08117905944528e-07	6.06705457623194e-06	PTPN11
ENSG00000173692	2940.79694539722	0.839257346090829	0.230730314336772	9.41905796242448e-05	0.000588004013205249	PSMD1
ENSG00000133026	644.752844910647	0.838263518092467	0.409906242175861	0.0105667374590804	0.0328809241432882	MYH10
ENSG00000205639	6.95777603738451	0.838165378295517	0.969703739370438	0.0400215180238578	0.0971165339289905	MFSD2B
ENSG00000123297	726.216540226355	0.838138389126083	0.20598492644336	1.66920412552501e-05	0.000129775446869056	TSFM
ENSG00000221926	492.180124194616	0.838105051614246	0.296077524665283	0.00145412162079314	0.00621964564125381	TRIM16
ENSG00000137078	2604.44547794159	0.837934026586173	0.145069595624599	2.87178966465557e-09	6.23936619495358e-08	SIT1
ENSG00000171723	325.379520025176	0.83783111000196	0.284001440019436	0.00101359516907449	0.00455566686841809	GPHN
ENSG00000168005	952.02638207627	0.837460932985549	0.20426680628537	1.46674355286787e-05	0.000116271715383183	C11orf84
ENSG00000103187	25288.2578889223	0.836993834727479	0.167856614500695	2.2701308875102e-07	2.97852310168636e-06	COTL1
[truncated: 16,186 more rows]
